# Supplementary material for: Why Do Cryptic Species Tend Not to Co-Occur? A Case Study on Two Cryptic Pairs of Butterflies
Source: PLoS One. 2015 Feb 18;10(2):e0117802. doi: 10.1371/journal.pone.0117802 (PMC4334660; doi:10.1371/journal.pone.0117802)
Supplement: S1 Dataset — (XLSX) [file pone.0117802.s001.xlsx]

## Sheet: Sheet1
Genus	species	longitude	latitude
Aricia	agestis	9.79791	43.0349
Aricia	agestis	14.407	35.902
Aricia	agestis	14.77	36.85
Aricia	agestis	15.1181	37.1972
Aricia	agestis	14.3807	37.1798
Aricia	agestis	15.0703	37.6264
Aricia	agestis	14.2	37.36
Aricia	agestis	14.9437	37.542
Aricia	agestis	13.17	37.69
Aricia	agestis	13.5821	37.7137
Aricia	agestis	14.8297	37.9024
Aricia	agestis	14.0208	37.8752
Aricia	agestis	14.4891	37.8113
Aricia	agestis	15.1707	37.8122
Aricia	agestis	13.256	38.0823
Aricia	agestis	12.8941	37.9738
Aricia	agestis	15.67	38.12
Aricia	agestis	15.9501	38.2501
Aricia	agestis	16.207	38.388
Aricia	agestis	14.971	38.396
Aricia	agestis	16.447	39.1552
Aricia	agestis	16.3583	39.3358
Aricia	agestis	16.5687	39.4239
Aricia	agestis	16.1099	39.7896
Aricia	agestis	15.8692	40.1431
Aricia	agestis	18.2429	40.1225
Aricia	agestis	15.499	40.242
Aricia	agestis	15.7676	40.5131
Aricia	agestis	15.2954	40.5153
Aricia	agestis	17.2982	40.4028
Aricia	agestis	16.1217	40.5103
Aricia	agestis	16.62	40.66
Aricia	agestis	14.49	40.66
Aricia	agestis	14.5861	40.6951
Aricia	agestis	17.6657	40.7552
Aricia	agestis	17.3106	40.7628
Aricia	agestis	16.9554	40.7694
Aricia	agestis	14.467	40.7847
Aricia	agestis	15.2966	40.7856
Aricia	agestis	14.5838	41.0555
Aricia	agestis	15.654	40.9643
Aricia	agestis	13.8683	41.1407
Aricia	agestis	13.0292	41.3096
Aricia	agestis	13.0994	41.5983
Aricia	agestis	13.6225	41.4984
Aricia	agestis	14.7016	41.3261
Aricia	agestis	9.12	41.64
Aricia	agestis	14.4619	41.4153
Aricia	agestis	15.9015	41.6832
Aricia	agestis	15.5395	41.5053
Aricia	agestis	8.8669	41.5336
Aricia	agestis	2.38506	41.6905
Aricia	agestis	12.22	42.08
Aricia	agestis	12.7751	41.7553
Aricia	agestis	13.4965	41.767
Aricia	agestis	13.8557	41.8612
Aricia	agestis	15.62	41.89
Aricia	agestis	15.5426	41.8656
Aricia	agestis	2.37814	41.832
Aricia	agestis	14.8196	41.8667
Aricia	agestis	14.0941	42.0434
Aricia	agestis	9.19444	42.0756
Aricia	agestis	9.034	42
Aricia	agestis	19.17	42.11
Aricia	agestis	11.9533	42.1891
Aricia	agestis	19.01	42.24
Aricia	agestis	2.95767	42.343
Aricia	agestis	3.12297	42.2723
Aricia	agestis	11.95	42.27
Aricia	agestis	8.817	42.28
Aricia	agestis	12.2636	42.4647
Aricia	agestis	9.167	42.52
Aricia	agestis	19.17	42.38
Aricia	agestis	18.84	42.38
Aricia	agestis	11.153	42.407
Aricia	agestis	1.93015	42.3862
Aricia	agestis	13.5835	42.4334
Aricia	agestis	18.35	42.65
Aricia	agestis	12.74	42.74
Aricia	agestis	13.4794	42.4872
Aricia	agestis	10.084	42.583
Aricia	agestis	1.5576	42.6241
Aricia	agestis	17.67	42.71
Aricia	agestis	17.52	42.74
Aricia	agestis	10.161	42.7616
Aricia	agestis	13.5949	42.7589
Aricia	agestis	11.29	43.07
Aricia	agestis	13.2233	42.9338
Aricia	agestis	17.68	42.91
Aricia	agestis	2.56	43.13
Aricia	agestis	12.7334	42.9252
Aricia	agestis	17.12	42.93
Aricia	agestis	16.76	42.93
Aricia	agestis	18.67	43.11
Aricia	agestis	18.09	43.11
Aricia	agestis	19.25	43.23
Aricia	agestis	6.2	43.14
Aricia	agestis	6.01	43.24
Aricia	agestis	5.72761	43.5585
Aricia	agestis	13.0897	43.2919
Aricia	agestis	12.87	43.3
Aricia	agestis	6.39	43.53
Aricia	agestis	18.61	43.32
Aricia	agestis	11.17	43.73
Aricia	agestis	16.67	43.32
Aricia	agestis	18.43	43.32
Aricia	agestis	17.91	43.32
Aricia	agestis	19.25	43.33
Aricia	agestis	10.35	43.5
Aricia	agestis	1.567	43.399
Aricia	agestis	6.89	43.6
Aricia	agestis	0.39	43.45
Aricia	agestis	3.43828	43.4939
Aricia	agestis	3.92463	43.7216
Aricia	agestis	5.16667	43.5956
Aricia	agestis	2.259	43.615
Aricia	agestis	-1.08	43.63
Aricia	agestis	7.12142	43.6583
Aricia	agestis	12.2069	43.7239
Aricia	agestis	10.5596	44.0175
Aricia	agestis	17.85	43.75
Aricia	agestis	4.2542	44
Aricia	agestis	3.85	44.04
Aricia	agestis	15.68	43.85
Aricia	agestis	5.37	43.77
Aricia	agestis	4.8212	44
Aricia	agestis	3.32	44.19
Aricia	agestis	11.8103	44.0836
Aricia	agestis	10.809	44.0138
Aricia	agestis	12.1901	44.0836
Aricia	agestis	11.5569	43.9995
Aricia	agestis	5.62	44.12
Aricia	agestis	7.81464	44.022
Aricia	agestis	1.8	43.85
Aricia	agestis	18.16	43.85
Aricia	agestis	17.54	43.95
Aricia	agestis	15.12	43.94
Aricia	agestis	12.63	43.96
Aricia	agestis	6.17167	44.0325
Aricia	agestis	16.67	43.95
Aricia	agestis	6.5659	44
Aricia	agestis	19.25	44.002
Aricia	agestis	8.18892	44.0253
Aricia	agestis	1.45	44.08
Aricia	agestis	9.56324	44.2068
Aricia	agestis	11.9408	44.2604
Aricia	agestis	12.1729	44.4433
Aricia	agestis	10.5691	44.3775
Aricia	agestis	9.61991	44.428
Aricia	agestis	9.1892	44.6582
Aricia	agestis	5.32	44.64
Aricia	agestis	11.3217	44.3647
Aricia	agestis	8.528	44.393
Aricia	agestis	15.13	44.39
Aricia	agestis	17.16	44.39
Aricia	agestis	4.83	44.44
Aricia	agestis	6.23466	44.4654
Aricia	agestis	8.93703	44.5683
Aricia	agestis	3.48617	44.5002
Aricia	agestis	0.218	44.509
Aricia	agestis	4.24892	44.5356
Aricia	agestis	-0.9256	44.5466
Aricia	agestis	14.91	44.56
Aricia	agestis	10.0704	44.5633
Aricia	agestis	19.15	44.73
Aricia	agestis	9.06326	44.8384
Aricia	agestis	8.64	45.01
Aricia	agestis	14.58	45.15
Aricia	agestis	5.198	44.789
Aricia	agestis	11.5924	44.809
Aricia	agestis	11.087	44.8193
Aricia	agestis	1.48739	45.0828
Aricia	agestis	10.46	44.92
Aricia	agestis	8.17635	44.9254
Aricia	agestis	1.024	44.932
Aricia	agestis	13.84	44.98
Aricia	agestis	6.77626	45.0868
Aricia	agestis	-0.7963	45.0109
Aricia	agestis	-1.116	45.028
Aricia	agestis	1.708	45.125
Aricia	agestis	14.21	45.15
Aricia	agestis	18.35	45.06
Aricia	agestis	7.15435	45.1836
Aricia	agestis	15.38	45.23
Aricia	agestis	4.7	45.21
Aricia	agestis	17.88	45.23
Aricia	agestis	16.67	45.23
Aricia	agestis	-0.26	45.23
Aricia	agestis	17.6	45.25
Aricia	agestis	17.48	45.25
Aricia	agestis	14.61	45.35
Aricia	agestis	14.35	45.35
Aricia	agestis	2.48417	45.4011
Aricia	agestis	3.19249	45.5514
Aricia	agestis	0.23	45.62
Aricia	agestis	18.63	45.35
Aricia	agestis	8.8075	45.6484
Aricia	agestis	3.05462	45.4092
Aricia	agestis	3.67687	45.4175
Aricia	agestis	-0.65	45.42
Aricia	agestis	13.7794	45.732
Aricia	agestis	15.07	45.45
Aricia	agestis	10.8574	45.5434
Aricia	agestis	11.1202	45.7189
Aricia	agestis	-1.07639	45.5569
Aricia	agestis	8.03909	45.5545
Aricia	agestis	6.33	45.57
Aricia	agestis	10.3495	45.7306
Aricia	agestis	5.111	45.616
Aricia	agestis	-0.26	45.63
Aricia	agestis	7.13964	45.6334
Aricia	agestis	9.35	45.7
Aricia	agestis	15.62	45.85
Aricia	agestis	15.42	45.85
Aricia	agestis	13.73	45.94
Aricia	agestis	3.18498	45.7551
Aricia	agestis	2.96353	45.7706
Aricia	agestis	10.749	46.1752
Aricia	agestis	8.80625	46.0084
Aricia	agestis	13.52	45.8189
Aricia	agestis	5.32	45.82
Aricia	agestis	-1.11	46.22
Aricia	agestis	8.54866	45.9177
Aricia	agestis	0.36	45.92
Aricia	agestis	16.56	45.85
Aricia	agestis	14.51	46.12
Aricia	agestis	-0.53	46.19
Aricia	agestis	11.6422	45.888
Aricia	agestis	7.24624	45.9176
Aricia	agestis	17.15	45.94
Aricia	agestis	-0.01	45.94
Aricia	agestis	12.0961	45.9716
Aricia	agestis	5.95009	46.1779
Aricia	agestis	12.8699	45.9887
Aricia	agestis	7.76236	46.0073
Aricia	agestis	14.64	46.12
Aricia	agestis	18.23	46.06
Aricia	agestis	11.08	46.06
Aricia	agestis	6.08183	46.0896
Aricia	agestis	3.88	46.13
Aricia	agestis	9.32396	46.1881
Aricia	agestis	4.83	46.23
Aricia	agestis	12.341	46.2476
Aricia	agestis	12.9858	46.3508
Aricia	agestis	10.6302	46.5369
Aricia	agestis	13.1157	46.353
Aricia	agestis	5.94763	46.2678
Aricia	agestis	2.56671	46.2683
Aricia	agestis	6.07054	46.5393
Aricia	agestis	8.67211	46.2709
Aricia	agestis	8.54789	46.5422
Aricia	agestis	9.58349	46.3473
Aricia	agestis	7.63421	46.2775
Aricia	agestis	7.24399	46.5474
Aricia	agestis	13.81	46.28
Aricia	agestis	14.35	46.28
Aricia	agestis	14.73	46.28
Aricia	agestis	-0.49	46.55
Aricia	agestis	4.64727	46.5983
Aricia	agestis	1	46.71
Aricia	agestis	10.1206	46.696
Aricia	agestis	6.59062	46.6344
Aricia	agestis	17.77	46.37
Aricia	agestis	16.32	46.37
Aricia	agestis	11.17	46.67
Aricia	agestis	1.4499	46.4784
Aricia	agestis	0.4	46.55
Aricia	agestis	9.07204	46.6258
Aricia	agestis	11.66	46.72
Aricia	agestis	-0.06	46.55
Aricia	agestis	-1.81119	46.5612
Aricia	agestis	3.25019	46.6119
Aricia	agestis	18.82	46.62
Aricia	agestis	-1.00737	46.7139
Aricia	agestis	1.17157	46.7544
Aricia	agestis	10.92	46.75
Aricia	agestis	-0.16	46.75
Aricia	agestis	-0.939527	46.7548
Aricia	agestis	17.31	46.97
Aricia	agestis	6.45674	46.8132
Aricia	agestis	15.25	46.9
Aricia	agestis	16.35	47.17
Aricia	agestis	10.1251	46.7859
Aricia	agestis	17.872	46.917
Aricia	agestis	9.60139	46.797
Aricia	agestis	9.35225	47.1614
Aricia	agestis	0.14	46.96
Aricia	agestis	11.5	47
Aricia	agestis	0.96653	46.8336
Aricia	agestis	3.1	47.11
Aricia	agestis	3.05	47
Aricia	agestis	8.81779	46.8991
Aricia	agestis	6.58492	46.9942
Aricia	agestis	4.47144	46.9494
Aricia	agestis	-1.577	46.962
Aricia	agestis	5.10517	46.9674
Aricia	agestis	12.64	47
Aricia	agestis	12.42	47.03
Aricia	agestis	7.24168	47.1771
Aricia	agestis	15.71	47.1
Aricia	agestis	14.24	47.13
Aricia	agestis	13.74	47.15
Aricia	agestis	14.66	47.17
Aricia	agestis	2.46505	47.1898
Aricia	agestis	18.54	47.22
Aricia	agestis	13.55	47.21
Aricia	agestis	4.80341	47.2411
Aricia	agestis	18.65	47.24
Aricia	agestis	9.48754	47.249
Aricia	agestis	10.02	47.55
Aricia	agestis	11.11	47.43
Aricia	agestis	19.02	47.65
Aricia	agestis	4.71	47.57
Aricia	agestis	8.56284	47.2618
Aricia	agestis	8.03428	47.2657
Aricia	agestis	5.98132	47.273
Aricia	agestis	16.54	47.38
Aricia	agestis	15.08	47.65
Aricia	agestis	18.08	47.73
Aricia	agestis	-3.19	47.32
Aricia	agestis	-1.27	47.35
Aricia	agestis	6.97626	47.3563
Aricia	agestis	14.89	47.41
Aricia	agestis	10.18	47.42
Aricia	agestis	2.89	47.44
Aricia	agestis	7.50611	47.627
Aricia	agestis	14.03	47.59
Aricia	agestis	10.83	47.55
Aricia	agestis	3.74	47.46
Aricia	agestis	19.27	47.54
Aricia	agestis	12.86	47.6
Aricia	agestis	5.39	47.48
Aricia	agestis	-1.80112	47.5282
Aricia	agestis	8.17012	47.5348
Aricia	agestis	-2.509	47.534
Aricia	agestis	14.37	47.65
Aricia	agestis	15.77	47.71
Aricia	agestis	0.139219	47.5554
Aricia	agestis	11.56	47.58
Aricia	agestis	1.29	47.66
Aricia	agestis	16.57	47.7
Aricia	agestis	12.08	47.71
Aricia	agestis	18.12	47.76
Aricia	agestis	13.7	47.92
Aricia	agestis	15.8	47.77
Aricia	agestis	-1.86712	47.9772
Aricia	agestis	-3.05	47.77
Aricia	agestis	18.75	47.78
Aricia	agestis	1.49833	47.7842
Aricia	agestis	3.65	47.79
Aricia	agestis	14.27	48.24
Aricia	agestis	8.70779	47.8
Aricia	agestis	7.52	47.91
Aricia	agestis	7.75	48.05
Aricia	agestis	15.01	47.84
Aricia	agestis	2.821	47.8609
Aricia	agestis	5.17	48.08
Aricia	agestis	16.12	48.15
Aricia	agestis	17.29	47.87
Aricia	agestis	16.6	47.97
Aricia	agestis	-0.408621	47.9812
Aricia	agestis	0.116	48.062
Aricia	agestis	10.85	48.1
Aricia	agestis	5.95	48.17
Aricia	agestis	11.61	48.23
Aricia	agestis	11.62	48.29
Aricia	agestis	17.3	48.33
Aricia	agestis	14.27	48.29
Aricia	agestis	15.65	48.29
Aricia	agestis	2.98096	48.4
Aricia	agestis	5.5	48.51
Aricia	agestis	15.51	48.39
Aricia	agestis	16.36	48.32
Aricia	agestis	2.34844	48.483
Aricia	agestis	9.46	48.58
Aricia	agestis	8.84605	48.7179
Aricia	agestis	3.15	48.48
Aricia	agestis	17.9369	48.6203
Aricia	agestis	5.72	48.52
Aricia	agestis	3.57642	48.5223
Aricia	agestis	-2.06	48.55
Aricia	agestis	4.77084	48.5743
Aricia	agestis	11.19	48.58
Aricia	agestis	-0.495102	48.5926
Aricia	agestis	-3.0159	48.6127
Aricia	agestis	10.2768	48.6632
Aricia	agestis	16.7	48.7
Aricia	agestis	5.99	49.04
Aricia	agestis	15.62	48.87
Aricia	agestis	1.69399	49.1925
Aricia	agestis	11.12	48.84
Aricia	agestis	11.0015	48.774
Aricia	agestis	14.3	48.8
Aricia	agestis	16.8	48.9
Aricia	agestis	1.32804	48.9861
Aricia	agestis	10.4563	48.8192
Aricia	agestis	5.45	48.82
Aricia	agestis	15.49	48.84
Aricia	agestis	17.5	49
Aricia	agestis	2.3811	49.0382
Aricia	agestis	2.90574	48.8779
Aricia	agestis	11.64	48.88
Aricia	agestis	17.75	49
Aricia	agestis	5.017	49
Aricia	agestis	-0.128269	48.936
Aricia	agestis	3.07303	48.9541
Aricia	agestis	4.42741	49.1188
Aricia	agestis	-1.57897	49.0383
Aricia	agestis	12.1413	49.0395
Aricia	agestis	8.32	49.06
Aricia	agestis	7.79	49.13
Aricia	agestis	18.74	49.2
Aricia	agestis	15.6	49.3
Aricia	agestis	9.01	49.31
Aricia	agestis	1.04817	49.2592
Aricia	agestis	5.48	49.36
Aricia	agestis	9.98289	49.5102
Aricia	agestis	15.5	49.3
Aricia	agestis	13.7	49.4
Aricia	agestis	14.8	49.4
Aricia	agestis	17	49.5
Aricia	agestis	18.1	49.4
Aricia	agestis	1.09	49.44
Aricia	agestis	5.92	49.69
Aricia	agestis	6.35	49.57
Aricia	agestis	16.5	49.5
Aricia	agestis	18	49.5
Aricia	agestis	11.25	49.54
Aricia	agestis	7.65	49.65
Aricia	agestis	10.3031	49.5741
Aricia	agestis	10.6053	49.5784
Aricia	agestis	14.5	49.6
Aricia	agestis	6.6	49.67
Aricia	agestis	7.32222	49.7139
Aricia	agestis	17.25	49.7
Aricia	agestis	9.62487	49.8012
Aricia	agestis	6.39	49.75
Aricia	agestis	17.2	49.75
Aricia	agestis	13.3	49.8
Aricia	agestis	14.9	49.8
Aricia	agestis	9.39	49.81
Aricia	agestis	1.19219	42.2224
Aricia	agestis	2.97568	41.8343
Aricia	agestis	3.08797	42.1029
Polyommatus	celina	-10	29.61
Polyommatus	celina	-9.36	29.67
Polyommatus	celina	-8.85	29.77
Polyommatus	celina	-8.61	29.99
Polyommatus	celina	-7.94	30.67
Polyommatus	celina	-8.329	30.829
Polyommatus	celina	-7.12	31.045
Polyommatus	celina	-7.85887	31.2053
Polyommatus	celina	-7.64	31.24
Polyommatus	celina	-8.01	31.63
Polyommatus	celina	-7.47	31.63
Polyommatus	celina	-6.36861	31.6608
Polyommatus	celina	-7.44	31.98
Polyommatus	celina	-6.67471	32.0707
Polyommatus	celina	-6.79217	32.1758
Polyommatus	celina	3.64	32.5
Polyommatus	celina	-4.53	32.58
Polyommatus	celina	-7.79	32.6
Polyommatus	celina	-5.18	32.85
Polyommatus	celina	-5.07472	32.9933
Polyommatus	celina	-5.46	33.3
Polyommatus	celina	-5.02333	33.4797
Polyommatus	celina	-5.33	33.54
Polyommatus	celina	-5.85	33.63
Polyommatus	celina	-5.44081	34.0113
Polyommatus	celina	-5	34.05
Polyommatus	celina	-4.03889	34.1211
Polyommatus	celina	2.09	34.13
Polyommatus	celina	9	34.337
Polyommatus	celina	-6.40314	34.6454
Polyommatus	celina	-3.78	34.77
Polyommatus	celina	-2.41194	34.8167
Polyommatus	celina	-3.67	34.89
Polyommatus	celina	-4.25889	34.9639
Polyommatus	celina	4	35
Polyommatus	celina	-5.13335	35.1383
Polyommatus	celina	-3.67389	35.2628
Polyommatus	celina	-2.942	35.292
Polyommatus	celina	4.2969	35.3261
Polyommatus	celina	-5.88708	35.3924
Polyommatus	celina	0.14	35.4
Polyommatus	celina	9	35.4109
Polyommatus	celina	-5.3925	35.4547
Polyommatus	celina	10.6055	35.4599
Polyommatus	celina	-5.81655	35.4687
Polyommatus	celina	6.21	35.47
Polyommatus	celina	12.6	35.51
Polyommatus	celina	11.02	35.52
Polyommatus	celina	-5.6098	35.681
Polyommatus	celina	-0.67	35.71
Polyommatus	celina	8.38389	35.7451
Polyommatus	celina	9	35.8761
Polyommatus	celina	14.39	35.89
Polyommatus	celina	14.2736	36.0417
Polyommatus	celina	-5.33	36.1986
Polyommatus	celina	8.52	36.27
Polyommatus	celina	9	36.2896
Polyommatus	celina	5	36.3292
Polyommatus	celina	5.36	36.3292
Polyommatus	celina	10	36.4145
Polyommatus	celina	10.61	36.42
Polyommatus	celina	3.44	36.44
Polyommatus	celina	4.23	36.44
Polyommatus	celina	4.48	36.47
Polyommatus	celina	3.61	36.56
Polyommatus	celina	-5.26444	36.6233
Polyommatus	celina	10	36.651
Polyommatus	celina	8.66667	36.7167
Polyommatus	celina	4.754	36.751
Polyommatus	celina	10.27	36.76
Polyommatus	celina	11.99	36.79
Polyommatus	celina	14.77	36.85
Polyommatus	celina	9	36.8796
Polyommatus	celina	-3.20211	36.9095
Polyommatus	celina	7.63	36.92
Polyommatus	celina	9.085	36.985
Polyommatus	celina	15.2816	37.0909
Polyommatus	celina	-3.48811	37.1458
Polyommatus	celina	15.0494	37.1578
Polyommatus	celina	9.725	37.177
Polyommatus	celina	14.7187	37.1811
Polyommatus	celina	14.1675	37.2008
Polyommatus	celina	13.7018	37.3546
Polyommatus	celina	13.2482	37.4388
Polyommatus	celina	8.944	37.529
Polyommatus	celina	15.0703	37.6264
Polyommatus	celina	13.07	37.65
Polyommatus	celina	12.5617	37.697
Polyommatus	celina	14.6	37.77
Polyommatus	celina	-1.5	37.8
Polyommatus	celina	13.4289	37.8375
Polyommatus	celina	14.012	37.936
Polyommatus	celina	-2.58	37.95
Polyommatus	celina	14.1462	37.9895
Polyommatus	celina	12.33	38
Polyommatus	celina	14.351	38.005
Polyommatus	celina	13.126	38.1392
Polyommatus	celina	15.465	38.163
Polyommatus	celina	13.325	38.1722
Polyommatus	celina	14.971	38.396
Polyommatus	celina	-3.9542	38.4016
Polyommatus	celina	-3.8273	38.4775
Polyommatus	celina	14.933	38.496
Polyommatus	celina	-3.597	38.5156
Polyommatus	celina	1.42	38.7
Polyommatus	celina	13.179	38.709
Polyommatus	celina	1.4	38.97
Polyommatus	celina	-5.9588	38.9728
Polyommatus	celina	9	39
Polyommatus	celina	8.47912	39.163
Polyommatus	celina	9.40617	39.3437
Polyommatus	celina	2.4	39.59
Polyommatus	celina	8.977	39.786
Polyommatus	celina	2.85288	39.8151
Polyommatus	celina	9.49	39.8556
Polyommatus	celina	4.28056	39.8806
Polyommatus	celina	8.59066	39.8843
Polyommatus	celina	3.92138	40.0443
Polyommatus	celina	9.41096	40.1546
Polyommatus	celina	8.70646	40.155
Polyommatus	celina	9.17659	40.3354
Polyommatus	celina	-5.01806	40.3772
Polyommatus	celina	9.25	40.58
Polyommatus	celina	8.5863	40.6051
Polyommatus	celina	8.19	40.75
Polyommatus	celina	9.0547	40.7775
Polyommatus	celina	9.05942	40.9661
Polyommatus	celina	9.261	41.215
Aricia	cramera	-8.89	29.69
Aricia	cramera	-9.02	29.72
Aricia	cramera	-9.76	29.79
Aricia	cramera	-9	29.95
Aricia	cramera	-9.652	30.058
Aricia	cramera	-7.8	30.07
Aricia	cramera	-8.29	30.15
Aricia	cramera	-7.67	30.45
Aricia	cramera	-8.96	30.51
Aricia	cramera	-8.36	30.77
Aricia	cramera	-8.08	30.93
Aricia	cramera	-7.92	31.29
Aricia	cramera	-7.38	31.28
Aricia	cramera	-7.95	31.47
Aricia	cramera	-7.3323	31.3794
Aricia	cramera	-6.44	31.62
Aricia	cramera	-9.63	31.63
Aricia	cramera	-4.92	32.55
Aricia	cramera	-7.79	32.6
Aricia	cramera	-5.56	32.72
Aricia	cramera	-5.15	32.78
Aricia	cramera	-5.07472	32.9933
Aricia	cramera	-5.92	33.14
Aricia	cramera	5.07478	32.9933
Aricia	cramera	-3.95	33.01
Aricia	cramera	-4.9	33.23
Aricia	cramera	-4.46	33.21
Aricia	cramera	-6.29	33.27
Aricia	cramera	-5.2	33.41
Aricia	cramera	-5.87	33.42
Aricia	cramera	5.0235	33.4798
Aricia	cramera	-4.2	33.61
Aricia	cramera	-4.85	33.66
Aricia	cramera	-4.03889	34.1211
Aricia	cramera	4.11994	34.0784
Aricia	cramera	-3.9	34.68
Aricia	cramera	-1.31	34.76
Aricia	cramera	-4.25889	34.9639
Aricia	cramera	-2.38694	34.8211
Aricia	cramera	2.387	34.8211
Aricia	cramera	-5.09	35.08
Aricia	cramera	-1.32	34.9
Aricia	cramera	-4.83194	34.9942
Aricia	cramera	4	35
Aricia	cramera	5.25289	35.1928
Aricia	cramera	9	35.1985
Aricia	cramera	5.68	35.22
Aricia	cramera	4.2969	35.3261
Aricia	cramera	9	35.4109
Aricia	cramera	-5.81655	35.4687
Aricia	cramera	-5.33	35.48
Aricia	cramera	8.67	35.58
Aricia	cramera	8.38389	35.745
Aricia	cramera	-5.49971	36.0717
Aricia	cramera	-5.94708	36.2418
Aricia	cramera	10	36.2945
Aricia	cramera	-5.84225	36.3345
Aricia	cramera	4.31	36.57
Aricia	cramera	-6.14712	36.6946
Aricia	cramera	-5.29896	36.7968
Aricia	cramera	2.75	36.466
Aricia	cramera	-4.93889	36.6245
Aricia	cramera	5.149	36.626
Aricia	cramera	10.1606	36.651
Aricia	cramera	-3.50523	36.7278
Aricia	cramera	8.75056	36.7817
Aricia	cramera	-5.07494	36.8009
Aricia	cramera	-4.74087	36.8964
Aricia	cramera	-4.27389	36.9941
Aricia	cramera	-2.04711	36.9053
Aricia	cramera	-2.58832	36.9104
Aricia	cramera	-3.0374	36.8208
Aricia	cramera	-5.95887	36.8723
Aricia	cramera	-6.36458	36.8799
Aricia	cramera	-3.62013	37.0878
Aricia	cramera	9	36.9261
Aricia	cramera	-7.92985	37.2649
Aricia	cramera	9.64	37.01
Aricia	cramera	-8.83246	37.0893
Aricia	cramera	-8.38166	37.1779
Aricia	cramera	-1.91215	37.0864
Aricia	cramera	-6.91536	37.2513
Aricia	cramera	-7.14076	37.2551
Aricia	cramera	-5.66646	37.6902
Aricia	cramera	-6.20875	37.5094
Aricia	cramera	-7.81567	37.3539
Aricia	cramera	-3.51189	37.7193
Aricia	cramera	-8.03684	37.7164
Aricia	cramera	-8.83186	37.3597
Aricia	cramera	-3.49182	37.7212
Aricia	cramera	-7.12729	37.7956
Aricia	cramera	-4.16845	37.4459
Aricia	cramera	-4.62255	37.5305
Aricia	cramera	-1.5865	37.5317
Aricia	cramera	-2.60505	37.5395
Aricia	cramera	-0.905252	37.6117
Aricia	cramera	-1.13173	37.6155
Aricia	cramera	-2.15129	37.6272
Aricia	cramera	-1.91678	38.1661
Aricia	cramera	-3.49242	37.8113
Aricia	cramera	-6.32314	38.0504
Aricia	cramera	-1.44541	37.8925
Aricia	cramera	-4.85783	37.8875
Aricia	cramera	-7.57618	38.0723
Aricia	cramera	-8.4869	38.26
Aricia	cramera	-2.92407	37.9926
Aricia	cramera	-5.98176	38.0431
Aricia	cramera	-1.00639	38.064
Aricia	cramera	-7.11804	38.1559
Aricia	cramera	-2.26011	38.0786
Aricia	cramera	-4.06571	38.1679
Aricia	cramera	-8.60169	38.1703
Aricia	cramera	-3.7232	38.1705
Aricia	cramera	-6.66188	38.1477
Aricia	cramera	-6.08472	38.315
Aricia	cramera	-6.65028	38.5079
Aricia	cramera	-0.54169	38.3255
Aricia	cramera	-7.21666	38.7882
Aricia	cramera	-1.10393	38.6964
Aricia	cramera	-1.57088	38.3426
Aricia	cramera	-7.56913	38.4326
Aricia	cramera	-3.61281	38.6218
Aricia	cramera	-8.37027	38.5298
Aricia	cramera	-2.46515	38.4421
Aricia	cramera	-2.80875	38.5333
Aricia	cramera	-5.58799	38.6831
Aricia	cramera	-0.505308	38.7775
Aricia	cramera	-4.30536	38.7962
Aricia	cramera	-9.17314	38.4412
Aricia	cramera	-8.9439	38.5315
Aricia	cramera	-5.47003	38.5956
Aricia	cramera	-4.53179	38.6132
Aricia	cramera	-8.02246	38.7978
Aricia	cramera	-9.40536	38.9814
Aricia	cramera	-8.82831	38.8918
Aricia	cramera	-3.5	39.24
Aricia	cramera	-0.17778	38.8579
Aricia	cramera	-0.847772	38.8744
Aricia	cramera	0.060226	38.8551
Aricia	cramera	-5.9588	38.9728
Aricia	cramera	-6.75364	38.8703
Aricia	cramera	-5.02891	39.2348
Aricia	cramera	-4.79501	39.1485
Aricia	cramera	-7.20531	39.2386
Aricia	cramera	-7.7845	39.2461
Aricia	cramera	1.4	38.97
Aricia	cramera	-1.12767	39.1272
Aricia	cramera	-6.17074	39.0378
Aricia	cramera	-2.8646	38.9523
Aricia	cramera	8.59539	39.0734
Aricia	cramera	9.14	39.217
Aricia	cramera	8.42	39.01
Aricia	cramera	-3.75366	39.1599
Aricia	cramera	-4.44981	39.2434
Aricia	cramera	-6.50749	39.3158
Aricia	cramera	-5.61779	39.4933
Aricia	cramera	-0.610991	39.6784
Aricia	cramera	-0.50419	39.4059
Aricia	cramera	-5.26921	39.5006
Aricia	cramera	-6.61726	39.4983
Aricia	cramera	-1.21467	39.7692
Aricia	cramera	-4.5717	39.5121
Aricia	cramera	-7.08465	39.4168
Aricia	cramera	-4.33567	39.3349
Aricia	cramera	-3.3	39.37
Aricia	cramera	-2.12	39.79
Aricia	cramera	9.40617	39.3437
Aricia	cramera	8.59331	39.4338
Aricia	cramera	-2.57332	39.5239
Aricia	cramera	-7.54532	39.6037
Aricia	cramera	-3.87274	39.4294
Aricia	cramera	-8.47775	39.5216
Aricia	cramera	9.64073	39.613
Aricia	cramera	8.47712	39.4334
Aricia	cramera	2.47523	39.5217
Aricia	cramera	-8.94311	39.5227
Aricia	cramera	2.59154	39.5697
Aricia	cramera	-9.05953	39.6128
Aricia	cramera	3.10517	39.7967
Aricia	cramera	-6.2545	39.8506
Aricia	cramera	-5.76269	40.2106
Aricia	cramera	-0.357303	40.2134
Aricia	cramera	9.49	39.8556
Aricia	cramera	-0.835563	39.9531
Aricia	cramera	-6.60171	39.9484
Aricia	cramera	-5.15528	40.225
Aricia	cramera	-7.0645	40.1372
Aricia	cramera	-4.79803	40.051
Aricia	cramera	-4.44827	40.146
Aricia	cramera	4.28056	39.8806
Aricia	cramera	-7.53579	40.0541
Aricia	cramera	-3.529	40.0622
Aricia	cramera	-8.59089	40.0626
Aricia	cramera	-2.82	40.16
Aricia	cramera	9.297	40.054
Aricia	cramera	8.57	40.19
Aricia	cramera	-1.86782	39.9698
Aricia	cramera	3.92138	40.0443
Aricia	cramera	-2.47	40.24
Aricia	cramera	-1.4323	40.1263
Aricia	cramera	-8.23915	40.0608
Aricia	cramera	-3.29488	40.1531
Aricia	cramera	8.47233	40.064
Aricia	cramera	0.07807	40.1066
Aricia	cramera	-6.11883	40.2977
Aricia	cramera	-5.88772	40.3877
Aricia	cramera	-0.309444	40.6386
Aricia	cramera	-6.70355	40.4009
Aricia	cramera	-1.644	40.5059
Aricia	cramera	-5.11	40.35
Aricia	cramera	-0.824103	40.3132
Aricia	cramera	-7.2878	40.5912
Aricia	cramera	-1.41016	40.4128
Aricia	cramera	-4.94587	40.4074
Aricia	cramera	-7.76532	40.327
Aricia	cramera	-4.23732	40.327
Aricia	cramera	-4.00327	40.4194
Aricia	cramera	-3.15702	40.3354
Aricia	cramera	-8.23202	40.6914
Aricia	cramera	9.65097	40.694
Aricia	cramera	9.05472	40.7775
Aricia	cramera	8.94114	40.3355
Aricia	cramera	0.367917	40.3952
Aricia	cramera	-2.23507	40.4212
Aricia	cramera	-2.9421	40.694
Aricia	cramera	8.34	40.56
Aricia	cramera	0.367222	40.8247
Aricia	cramera	8.9336	40.8168
Aricia	cramera	-6.0837	41.1074
Aricia	cramera	-0.04709	40.841
Aricia	cramera	-5.67384	40.9332
Aricia	cramera	-1.14071	40.8614
Aricia	cramera	-4.36596	40.8661
Aricia	cramera	-1.87395	40.8687
Aricia	cramera	-3.63311	40.8742
Aricia	cramera	-2.32736	40.8742
Aricia	cramera	-3.41843	41.1437
Aricia	cramera	-2.9417	41.1444
Aricia	cramera	9.27972	41.1761
Aricia	cramera	-6.67537	41.211
Aricia	cramera	8.31	41.086
Aricia	cramera	-5.17855	40.9452
Aricia	cramera	-4.59117	41.2251
Aricia	cramera	-7.03568	41.1276
Aricia	cramera	-8.22785	41.0517
Aricia	cramera	9.53478	40.9649
Aricia	cramera	-7.75195	41.0475
Aricia	cramera	-8.58425	41.1436
Aricia	cramera	0.84	41.267
Aricia	cramera	-6.8993	41.6656
Aricia	cramera	-4.74081	41.5816
Aricia	cramera	-7.01658	41.7578
Aricia	cramera	1.09682	41.3137
Aricia	cramera	-4.01696	41.3201
Aricia	cramera	-7.74681	41.3177
Aricia	cramera	-3.65946	41.4128
Aricia	cramera	-8.34324	41.4127
Aricia	cramera	-3.04008	41.6867
Aricia	cramera	-5.81554	41.4703
Aricia	cramera	-6.30678	41.4731
Aricia	cramera	2.39353	41.5781
Aricia	cramera	-2.5825	41.4139
Aricia	cramera	-5.10341	41.6656
Aricia	cramera	-1.8367	41.7711
Aricia	cramera	-2.09893	41.7714
Aricia	cramera	-8.82084	41.7748
Aricia	cramera	2.39814	41.852
Aricia	cramera	-5.60904	42.2856
Aricia	cramera	-6.2918	41.833
Aricia	cramera	-6.77305	41.8434
Aricia	cramera	-5.11823	42.1157
Aricia	cramera	-7.0138	41.8478
Aricia	cramera	-1.47364	41.857
Aricia	cramera	-7.85516	41.9493
Aricia	cramera	-2.09767	41.8615
Aricia	cramera	-2.70007	41.8646
Aricia	cramera	-8.82059	41.8648
Aricia	cramera	-8.21707	41.9524
Aricia	cramera	-3.54512	42.0438
Aricia	cramera	-4.63229	42.0335
Aricia	cramera	0.02	42.12
Aricia	cramera	-3.18315	42.2251
Aricia	cramera	0.844931	42.1759
Aricia	cramera	-7.11293	42.5699
Aricia	cramera	-4.15407	42.3095
Aricia	cramera	-3.91405	42.4918
Aricia	cramera	-2.45291	42.5842
Aricia	cramera	-2.57599	42.4046
Aricia	cramera	-8.69803	42.3149
Aricia	cramera	-3.18368	42.4052
Aricia	cramera	-5.11843	42.7475
Aricia	cramera	-6.26871	42.3728
Aricia	cramera	-6.87551	42.3856
Aricia	cramera	1.88412	42.3911
Aricia	cramera	-5.62026	42.5555
Aricia	cramera	-4.87413	42.7518
Aricia	cramera	-5.75384	42.8225
Aricia	cramera	-5.15522	43.1956
Aricia	cramera	-2.32618	43.0338
Aricia	cramera	-2.81745	42.9456
Aricia	cramera	-3.77653	42.9449
Aricia	cramera	-6.01494	43.269
Aricia	cramera	-4.7648	43.2039
Aricia	cramera	-4.0232	43.0329
Aricia	cramera	-3.43105	43.035
Aricia	cramera	-6.96762	43.2878
Aricia	cramera	-3.8052	43.4832
Aricia	cramera	-6.07865	43.3611
Aricia	cramera	-5.98797	43.449
Aricia	cramera	-7.06546	43.3819
Aricia	cramera	-4.91486	43.3799
Aricia	cramera	-4.17437	43.3899
Aricia	cramera	-8.19883	43.3931
Aricia	cramera	-5.41183	43.4606
Aricia	cramera	1.71976	41.3278
Aricia	cramera	1.86565	42.0377
Aricia	cramera	2.56961	41.5985
Aricia	cramera	1.45569	41.9023
Aricia	cramera	0.130339	41.3132
Aricia	cramera	1.52518	41.2386
Aricia	cramera	1.42993	41.2267
Aricia	cramera	0.878906	41.6072
Polyommatus	icarus	-3.39178	37.1071
Polyommatus	icarus	-2.55806	37.9608
Polyommatus	icarus	15.904	38.156
Polyommatus	icarus	16.1828	38.2208
Polyommatus	icarus	15.9779	38.7095
Polyommatus	icarus	-0.310083	38.6579
Polyommatus	icarus	-0.145667	38.7717
Polyommatus	icarus	16.447	39.1552
Polyommatus	icarus	17.1383	39.0545
Polyommatus	icarus	16.81	39.56
Polyommatus	icarus	16.2172	39.2479
Polyommatus	icarus	-0.577153	39.6496
Polyommatus	icarus	16.2333	39.8333
Polyommatus	icarus	18.4773	40.1278
Polyommatus	icarus	15.8692	40.1431
Polyommatus	icarus	16.9501	40.5893
Polyommatus	icarus	-1.58194	40.2481
Polyommatus	icarus	17.883	40.2996
Polyommatus	icarus	-0.145978	40.5389
Polyommatus	icarus	16.0036	40.5113
Polyommatus	icarus	15.2954	40.5153
Polyommatus	icarus	-3.36611	40.3725
Polyommatus	icarus	17.2982	40.4028
Polyommatus	icarus	15.0593	40.4256
Polyommatus	icarus	16.12	40.54
Polyommatus	icarus	-3.68528	40.5483
Polyommatus	icarus	14.479	40.681
Polyommatus	icarus	0.456419	40.6679
Polyommatus	icarus	0.71	40.7
Polyommatus	icarus	-2.67301	40.6707
Polyommatus	icarus	13.9	40.72
Polyommatus	icarus	17.6657	40.7552
Polyommatus	icarus	0.310278	40.7919
Polyommatus	icarus	0.679139	41.031
Polyommatus	icarus	17.3106	40.7628
Polyommatus	icarus	16.837	40.7713
Polyommatus	icarus	14.3167	41.1333
Polyommatus	icarus	15.5351	40.9649
Polyommatus	icarus	15.0598	41.0562
Polyommatus	icarus	15.654	40.9643
Polyommatus	icarus	1.27125	41.1315
Polyommatus	icarus	0.541242	41.5704
Polyommatus	icarus	0.909497	41.3075
Polyommatus	icarus	1.50242	41.4969
Polyommatus	icarus	14.3413	41.5047
Polyommatus	icarus	13.618	41.306
Polyommatus	icarus	13.0183	41.6697
Polyommatus	icarus	1.86176	41.501
Polyommatus	icarus	2.21993	41.5021
Polyommatus	icarus	14.5815	41.4158
Polyommatus	icarus	9.17	41.39
Polyommatus	icarus	13.3785	41.6753
Polyommatus	icarus	8.8669	41.5336
Polyommatus	icarus	-0.345528	41.6367
Polyommatus	icarus	-7.65	41.7
Polyommatus	icarus	15.9015	41.6832
Polyommatus	icarus	2.69834	41.6845
Polyommatus	icarus	12.3155	41.7671
Polyommatus	icarus	0.160863	42.0101
Polyommatus	icarus	12.8804	42.2076
Polyommatus	icarus	0.890806	41.8457
Polyommatus	icarus	13.52	42.14
Polyommatus	icarus	1.25319	41.8536
Polyommatus	icarus	9.18972	41.9875
Polyommatus	icarus	1.60861	42.1287
Polyommatus	icarus	13.9776	41.7723
Polyommatus	icarus	2.29612	41.809
Polyommatus	icarus	16.03	41.83
Polyommatus	icarus	2.69918	41.7764
Polyommatus	icarus	14.3348	42.1352
Polyommatus	icarus	15.5426	41.8656
Polyommatus	icarus	-7.72975	41.8895
Polyommatus	icarus	14.6987	41.9566
Polyommatus	icarus	3.18125	42.0469
Polyommatus	icarus	9	42
Polyommatus	icarus	0.046574	42.1873
Polyommatus	icarus	-5.60533	42.1957
Polyommatus	icarus	-6.76051	42.2033
Polyommatus	icarus	-0.887447	42.0257
Polyommatus	icarus	-1.00817	42.0279
Polyommatus	icarus	-4.51152	42.0352
Polyommatus	icarus	-1.61194	42.0367
Polyommatus	icarus	-2.21482	42.1325
Polyommatus	icarus	-3.54512	42.0438
Polyommatus	icarus	-8.57648	42.1363
Polyommatus	icarus	-2.45757	42.0439
Polyommatus	icarus	-3.06189	42.1352
Polyommatus	icarus	-6.04881	42.0991
Polyommatus	icarus	11.846	42.1918
Polyommatus	icarus	19.17	42.11
Polyommatus	icarus	-5.23911	42.1134
Polyommatus	icarus	-4.39272	42.1268
Polyommatus	icarus	-7.97296	42.1305
Polyommatus	icarus	-7.00113	42.2097
Polyommatus	icarus	9.18194	42.2972
Polyommatus	icarus	13.39	42.62
Polyommatus	icarus	-7.12221	42.2118
Polyommatus	icarus	1.1075	42.66
Polyommatus	icarus	-1.84698	42.3996
Polyommatus	icarus	1.60541	42.2169
Polyommatus	icarus	-2.33009	42.6736
Polyommatus	icarus	-3.79466	42.6728
Polyommatus	icarus	2.08731	42.4937
Polyommatus	icarus	14.0916	42.2236
Polyommatus	icarus	-2.45526	42.314
Polyommatus	icarus	-3.18341	42.3152
Polyommatus	icarus	-8.69846	42.2248
Polyommatus	icarus	3.05939	42.2253
Polyommatus	icarus	18.6	42.65
Polyommatus	icarus	0.040355	42.4572
Polyommatus	icarus	-5.62026	42.5555
Polyommatus	icarus	0.377256	42.6474
Polyommatus	icarus	12.5138	42.2903
Polyommatus	icarus	11.7289	42.2847
Polyommatus	icarus	-6.39376	42.2856
Polyommatus	icarus	8.887	42.286
Polyommatus	icarus	-0.750804	42.4734
Polyommatus	icarus	-6.51138	42.3783
Polyommatus	icarus	0.630046	42.381
Polyommatus	icarus	12.69	42.65
Polyommatus	icarus	-1.11283	42.57
Polyommatus	icarus	-4.88178	42.2999
Polyommatus	icarus	-4.40472	42.6669
Polyommatus	icarus	-8.33067	42.4954
Polyommatus	icarus	19.17	42.38
Polyommatus	icarus	-5.24868	42.3833
Polyommatus	icarus	11.159	42.428
Polyommatus	icarus	13.846	42.4015
Polyommatus	icarus	18.35	42.55
Polyommatus	icarus	10.084	42.583
Polyommatus	icarus	17.67	42.71
Polyommatus	icarus	-0.43	42.98
Polyommatus	icarus	-6.85077	43.1056
Polyommatus	icarus	0.128242	42.7297
Polyommatus	icarus	2.92556	43.0394
Polyommatus	icarus	12.3585	43.0972
Polyommatus	icarus	-0.49693	42.7383
Polyommatus	icarus	12.8496	43.1075
Polyommatus	icarus	17.12	42.93
Polyommatus	icarus	-5.03222	43.1978
Polyommatus	icarus	0.735172	42.8333
Polyommatus	icarus	-6.97359	43.1078
Polyommatus	icarus	-1.10738	42.75
Polyommatus	icarus	-4.77837	42.9319
Polyommatus	icarus	10.531	42.968
Polyommatus	icarus	13.341	43.1157
Polyommatus	icarus	-1.83896	42.7616
Polyommatus	icarus	-4.28884	43.0304
Polyommatus	icarus	-2.32519	43.1238
Polyommatus	icarus	-3.67616	43.1257
Polyommatus	icarus	-2.57159	42.8568
Polyommatus	icarus	-3.30875	43.1254
Polyommatus	icarus	-8.69586	42.7651
Polyommatus	icarus	-9.18537	42.9455
Polyommatus	icarus	2.32777	42.7655
Polyommatus	icarus	1.69	42.8
Polyommatus	icarus	11.5081	42.8301
Polyommatus	icarus	-5.85772	43.0954
Polyommatus	icarus	-6.11421	43.0893
Polyommatus	icarus	17.68	42.91
Polyommatus	icarus	17.047	42.967
Polyommatus	icarus	-7.46946	42.9354
Polyommatus	icarus	11.61	43.06
Polyommatus	icarus	6.44	43.02
Polyommatus	icarus	9.79791	43.0349
Polyommatus	icarus	10.62	43.05
Polyommatus	icarus	18.67	43.21
Polyommatus	icarus	18.09	43.11
Polyommatus	icarus	5.8	43.12
Polyommatus	icarus	19.25	43.13
Polyommatus	icarus	-4.17264	43.2999
Polyommatus	icarus	-2.07664	43.3022
Polyommatus	icarus	-3.5579	43.4846
Polyommatus	icarus	-2.81477	43.3977
Polyommatus	icarus	-3.30871	43.3974
Polyommatus	icarus	5.16667	43.5956
Polyommatus	icarus	19.25	43.33
Polyommatus	icarus	6.06	43.45
Polyommatus	icarus	1.648	43.281
Polyommatus	icarus	-6.10144	43.3591
Polyommatus	icarus	6.09046	43.3051
Polyommatus	icarus	-5.6588	43.4551
Polyommatus	icarus	-0.11	43.28
Polyommatus	icarus	-6.84444	43.2855
Polyommatus	icarus	-5.03389	43.2897
Polyommatus	icarus	-7.3323	43.4738
Polyommatus	icarus	12.9665	43.2897
Polyommatus	icarus	-4.78748	43.2938
Polyommatus	icarus	13.0897	43.2919
Polyommatus	icarus	-1.70685	43.2986
Polyommatus	icarus	-7.70695	43.2985
Polyommatus	icarus	-8.19764	43.4831
Polyommatus	icarus	18.6	43.53
Polyommatus	icarus	17.04	43.32
Polyommatus	icarus	18.09	43.43
Polyommatus	icarus	17.64	43.32
Polyommatus	icarus	0.16	43.38
Polyommatus	icarus	10.35	43.5
Polyommatus	icarus	6.68	43.45
Polyommatus	icarus	11.9044	43.451
Polyommatus	icarus	3.62	43.49
Polyommatus	icarus	3.43828	43.4939
Polyommatus	icarus	11.07	43.67
Polyommatus	icarus	10.7954	43.5638
Polyommatus	icarus	4.81	43.59
Polyommatus	icarus	2.259	43.615
Polyommatus	icarus	7.12142	43.6583
Polyommatus	icarus	4.8212	44
Polyommatus	icarus	3.6677	44
Polyommatus	icarus	12.3269	43.8168
Polyommatus	icarus	11.17	43.73
Polyommatus	icarus	12.579	43.7324
Polyommatus	icarus	10.6894	44.1957
Polyommatus	icarus	6.9547	44
Polyommatus	icarus	10.3121	44.1106
Polyommatus	icarus	17.85	43.75
Polyommatus	icarus	15.97	43.77
Polyommatus	icarus	4.51	43.92
Polyommatus	icarus	5.44	44.05
Polyommatus	icarus	11.8103	44.0836
Polyommatus	icarus	3.5003	44
Polyommatus	icarus	5.92028	43.8956
Polyommatus	icarus	7.946	44.002
Polyommatus	icarus	1.8	43.85
Polyommatus	icarus	18.16	43.95
Polyommatus	icarus	17.54	43.85
Polyommatus	icarus	6.18817	44.0819
Polyommatus	icarus	0.383	43.882
Polyommatus	icarus	15.1917	44.0589
Polyommatus	icarus	8.31161	44.2061
Polyommatus	icarus	16.67	43.95
Polyommatus	icarus	7.54913	43.9857
Polyommatus	icarus	19.25	44.002
Polyommatus	icarus	1.04	44.033
Polyommatus	icarus	15.015	44.05
Polyommatus	icarus	10.0622	44.1132
Polyommatus	icarus	9.56324	44.2068
Polyommatus	icarus	10.77	44.23
Polyommatus	icarus	18.35	44.25
Polyommatus	icarus	17.97	44.25
Polyommatus	icarus	5.43333	44.3769
Polyommatus	icarus	6.23466	44.4654
Polyommatus	icarus	12.0574	44.3503
Polyommatus	icarus	12.2984	44.4463
Polyommatus	icarus	19.15	44.27
Polyommatus	icarus	11.4509	44.452
Polyommatus	icarus	7.30803	44.2857
Polyommatus	icarus	7.93455	44.2933
Polyommatus	icarus	9.18832	44.3881
Polyommatus	icarus	3.58	44.32
Polyommatus	icarus	6.86	44.7
Polyommatus	icarus	16.08	44.357
Polyommatus	icarus	10.1926	44.382
Polyommatus	icarus	8.18396	44.3854
Polyommatus	icarus	8.93693	44.6583
Polyommatus	icarus	5.06	44.44
Polyommatus	icarus	17.222	44.551
Polyommatus	icarus	16.05	44.65
Polyommatus	icarus	15.3811	44.6881
Polyommatus	icarus	15.049	44.551
Polyommatus	icarus	1.67	44.46
Polyommatus	icarus	0.226	44.519
Polyommatus	icarus	4.24892	44.5356
Polyommatus	icarus	-0.9256	44.5466
Polyommatus	icarus	14.47	44.65
Polyommatus	icarus	11.0837	44.7294
Polyommatus	icarus	5.3704	44.7537
Polyommatus	icarus	19.15	44.73
Polyommatus	icarus	16.94	44.84
Polyommatus	icarus	15.63	45.13
Polyommatus	icarus	14.21	45.15
Polyommatus	icarus	10.46	44.92
Polyommatus	icarus	8.55648	44.9276
Polyommatus	icarus	9.19098	45.1983
Polyommatus	icarus	8.64	45.01
Polyommatus	icarus	-0.61	44.77
Polyommatus	icarus	13.84	44.98
Polyommatus	icarus	11.9542	44.8002
Polyommatus	icarus	5.59861	45
Polyommatus	icarus	7.54521	44.8291
Polyommatus	icarus	7.66752	45.0107
Polyommatus	icarus	15.43	45.06
Polyommatus	icarus	4.22	44.84
Polyommatus	icarus	1.22	44.88
Polyommatus	icarus	12.2774	44.8959
Polyommatus	icarus	6.9098	44.9093
Polyommatus	icarus	14.6	45.06
Polyommatus	icarus	3.65	45.06
Polyommatus	icarus	18.35	45.06
Polyommatus	icarus	16.51	45.06
Polyommatus	icarus	1.711	45.128
Polyommatus	icarus	17.42	45.13
Polyommatus	icarus	2.84739	45.1514
Polyommatus	icarus	10.74	45.2
Polyommatus	icarus	6.19	45.19
Polyommatus	icarus	4.7	45.21
Polyommatus	icarus	6.73	45.22
Polyommatus	icarus	5.94	45.66
Polyommatus	icarus	18.31	45.35
Polyommatus	icarus	17.88	45.23
Polyommatus	icarus	16.67	45.23
Polyommatus	icarus	15.07	45.45
Polyommatus	icarus	14.24	45.25
Polyommatus	icarus	-0.26	45.63
Polyommatus	icarus	6.07918	45.5361
Polyommatus	icarus	17.48	45.25
Polyommatus	icarus	14.61	45.25
Polyommatus	icarus	2.46872	45.4023
Polyommatus	icarus	0.55	45.28
Polyommatus	icarus	8.8075	45.6484
Polyommatus	icarus	4.08	45.71
Polyommatus	icarus	13.92	45.65
Polyommatus	icarus	18.63	45.35
Polyommatus	icarus	16.27	45.35
Polyommatus	icarus	2.63948	45.3607
Polyommatus	icarus	7.27064	45.5454
Polyommatus	icarus	7.91273	45.4633
Polyommatus	icarus	8.1672	45.5555
Polyommatus	icarus	-0.65	45.42
Polyommatus	icarus	2.01	45.43
Polyommatus	icarus	12.3793	45.4384
Polyommatus	icarus	0.65	45.45
Polyommatus	icarus	10.7321	45.6354
Polyommatus	icarus	3.18725	45.4619
Polyommatus	icarus	9.57565	45.4671
Polyommatus	icarus	9.32084	45.6481
Polyommatus	icarus	4.88	45.52
Polyommatus	icarus	11.1134	45.539
Polyommatus	icarus	-1.07639	45.5569
Polyommatus	icarus	19.17	45.55
Polyommatus	icarus	15.65	45.55
Polyommatus	icarus	3.84	45.59
Polyommatus	icarus	10.4756	45.639
Polyommatus	icarus	12.023	45.6997
Polyommatus	icarus	1.29	45.75
Polyommatus	icarus	7.00502	45.8111
Polyommatus	icarus	7.11787	45.8274
Polyommatus	icarus	10.749	46.1752
Polyommatus	icarus	13.52	45.8189
Polyommatus	icarus	13.73	45.85
Polyommatus	icarus	7.69968	46.1686
Polyommatus	icarus	10.3582	46.0905
Polyommatus	icarus	8.54793	46.0077
Polyommatus	icarus	8.61	46.05
Polyommatus	icarus	18.8689	45.7707
Polyommatus	icarus	15.94	45.85
Polyommatus	icarus	15.42	45.85
Polyommatus	icarus	14.35	46.18
Polyommatus	icarus	5.22	45.75
Polyommatus	icarus	3.18498	45.7551
Polyommatus	icarus	2.95049	45.9296
Polyommatus	icarus	11.8996	45.8817
Polyommatus	icarus	12.8768	45.8088
Polyommatus	icarus	-0.62	45.92
Polyommatus	icarus	5.82942	45.9812
Polyommatus	icarus	-0.94673	45.8207
Polyommatus	icarus	9.32396	46.1881
Polyommatus	icarus	0.48	46.15
Polyommatus	icarus	16.56	45.85
Polyommatus	icarus	4.1	45.87
Polyommatus	icarus	12.0961	45.9716
Polyommatus	icarus	9.76	46.17
Polyommatus	icarus	0.03	46.15
Polyommatus	icarus	2.41572	45.9753
Polyommatus	icarus	6.3386	46.1823
Polyommatus	icarus	14.64	46.12
Polyommatus	icarus	18.23	46.06
Polyommatus	icarus	11.08	46.07
Polyommatus	icarus	3.88	46.13
Polyommatus	icarus	16.69	46.18
Polyommatus	icarus	-1.11	46.22
Polyommatus	icarus	3.65	46.24
Polyommatus	icarus	11.5465	46.6102
Polyommatus	icarus	7.005	46.258
Polyommatus	icarus	12.7148	46.6157
Polyommatus	icarus	10.7634	46.625
Polyommatus	icarus	13.2399	46.535
Polyommatus	icarus	5.94763	46.2678
Polyommatus	icarus	6.33495	46.3622
Polyommatus	icarus	10.48	46.52
Polyommatus	icarus	8.36381	46.5656
Polyommatus	icarus	9.84364	46.2754
Polyommatus	icarus	14.14	46.63
Polyommatus	icarus	13.9	46.66
Polyommatus	icarus	-0.53	46.29
Polyommatus	icarus	17.77	46.37
Polyommatus	icarus	0.88	46.31
Polyommatus	icarus	11.6814	46.6971
Polyommatus	icarus	4.838	46.376
Polyommatus	icarus	7.61997	46.3666
Polyommatus	icarus	16.1	46.37
Polyommatus	icarus	15.62	46.6
Polyommatus	icarus	12.319	46.6971
Polyommatus	icarus	1.4499	46.4784
Polyommatus	icarus	15.26	46.6
Polyommatus	icarus	0.4	46.55
Polyommatus	icarus	-0.347228	46.6414
Polyommatus	icarus	5.31083	46.561
Polyommatus	icarus	-1.61506	46.5777
Polyommatus	icarus	14.95	46.6
Polyommatus	icarus	3.25019	46.6119
Polyommatus	icarus	17.15	46.67
Polyommatus	icarus	11.01	47.07
Polyommatus	icarus	-0.939527	46.7548
Polyommatus	icarus	0.96653	46.8336
Polyommatus	icarus	6.32385	46.902
Polyommatus	icarus	15.98	46.74
Polyommatus	icarus	4.70773	47.006
Polyommatus	icarus	14.08	46.95
Polyommatus	icarus	-0.16	46.93
Polyommatus	icarus	17.31	46.97
Polyommatus	icarus	15.35	47.03
Polyommatus	icarus	11.83	47.09
Polyommatus	icarus	4.32404	46.9161
Polyommatus	icarus	0.288889	47.0653
Polyommatus	icarus	3.46553	46.8376
Polyommatus	icarus	1.77	46.86
Polyommatus	icarus	10.5229	46.8659
Polyommatus	icarus	3.05877	46.8659
Polyommatus	icarus	16.35	46.87
Polyommatus	icarus	6.84788	46.9959
Polyommatus	icarus	18.02	47.14
Polyommatus	icarus	4.03253	46.9193
Polyommatus	icarus	-0.5	46.92
Polyommatus	icarus	13.16	46.93
Polyommatus	icarus	14.03	46.94
Polyommatus	icarus	5.10517	46.9674
Polyommatus	icarus	-2.25	46.99
Polyommatus	icarus	9.22039	47.1635
Polyommatus	icarus	10.0333	47.0833
Polyommatus	icarus	6.05675	47.079
Polyommatus	icarus	11.41	47.08
Polyommatus	icarus	12.34	47.1
Polyommatus	icarus	8.95664	47.1673
Polyommatus	icarus	2.46505	47.1898
Polyommatus	icarus	18.14	47.19
Polyommatus	icarus	9.93359	47.361
Polyommatus	icarus	18.55	47.31
Polyommatus	icarus	3.737	47.462
Polyommatus	icarus	18.6	47.24
Polyommatus	icarus	17.64	47.65
Polyommatus	icarus	9.35547	47.2513
Polyommatus	icarus	10.62	47.58
Polyommatus	icarus	14.46	47.6
Polyommatus	icarus	3.50345	47.4944
Polyommatus	icarus	17.48	47.33
Polyommatus	icarus	0.46	47.26
Polyommatus	icarus	6.97704	47.2663
Polyommatus	icarus	7.50588	47.4472
Polyommatus	icarus	11.3503	47.4706
Polyommatus	icarus	5.98132	47.273
Polyommatus	icarus	-3.05	47.64
Polyommatus	icarus	0.98	47.32
Polyommatus	icarus	16.2333	47.3333
Polyommatus	icarus	-1.80112	47.5282
Polyommatus	icarus	7.77053	47.3567
Polyommatus	icarus	12.6333	47.3833
Polyommatus	icarus	5.02	47.4
Polyommatus	icarus	13.12	47.41
Polyommatus	icarus	10.42	47.59
Polyommatus	icarus	8.70134	47.5303
Polyommatus	icarus	8.43406	47.4429
Polyommatus	icarus	13.6	47.4833
Polyommatus	icarus	19.107	47.476
Polyommatus	icarus	2.98741	47.4997
Polyommatus	icarus	1.78	47.6
Polyommatus	icarus	-2.93	47.63
Polyommatus	icarus	11.77	47.65
Polyommatus	icarus	1.29	47.66
Polyommatus	icarus	16.6	47.68
Polyommatus	icarus	15.61	47.7
Polyommatus	icarus	12.08	47.71
Polyommatus	icarus	7.23932	47.8068
Polyommatus	icarus	18.08	47.73
Polyommatus	icarus	-1.96	47.76
Polyommatus	icarus	-1.86712	47.9772
Polyommatus	icarus	1.49833	47.7842
Polyommatus	icarus	13.53	47.92
Polyommatus	icarus	13.03	47.8
Polyommatus	icarus	0.419	47.804
Polyommatus	icarus	7.90685	47.806
Polyommatus	icarus	19.14	47.82
Polyommatus	icarus	18.7372	47.8247
Polyommatus	icarus	2.73	48.18
Polyommatus	icarus	13.86	47.9
Polyommatus	icarus	14.77	47.91
Polyommatus	icarus	5.55112	47.9247
Polyommatus	icarus	-0.712598	47.928
Polyommatus	icarus	-0.408621	47.9812
Polyommatus	icarus	14.44	47.99
Polyommatus	icarus	16.2507	48.1254
Polyommatus	icarus	7.02	48.04
Polyommatus	icarus	10.93	48.12
Polyommatus	icarus	17.1381	48.1261
Polyommatus	icarus	9.38	48.14
Polyommatus	icarus	11.4815	48.1646
Polyommatus	icarus	16.9775	48.1989
Polyommatus	icarus	8.97	48.66
Polyommatus	icarus	16.1163	48.3138
Polyommatus	icarus	17.1536	48.2178
Polyommatus	icarus	11.62	48.29
Polyommatus	icarus	16.7609	48.3528
Polyommatus	icarus	10.75	48.54
Polyommatus	icarus	2.34844	48.483
Polyommatus	icarus	2.98096	48.4
Polyommatus	icarus	5.15196	48.304
Polyommatus	icarus	18.08	48.3
Polyommatus	icarus	14.74	48.3
Polyommatus	icarus	7.413	48.307
Polyommatus	icarus	4.38333	48.6244
Polyommatus	icarus	12.93	48.45
Polyommatus	icarus	13.74	48.36
Polyommatus	icarus	-0.45	48.36
Polyommatus	icarus	14.4494	48.3881
Polyommatus	icarus	3.48	48.52
Polyommatus	icarus	12.49	48.42
Polyommatus	icarus	4.80338	48.439
Polyommatus	icarus	-4.75	48.44
Polyommatus	icarus	3.79444	48.6167
Polyommatus	icarus	-5.083	48.463
Polyommatus	icarus	11.39	48.47
Polyommatus	icarus	18.01	48.5
Polyommatus	icarus	-2.65	48.5
Polyommatus	icarus	0.508308	48.6892
Polyommatus	icarus	9.53	48.6
Polyommatus	icarus	-3.02	48.608
Polyommatus	icarus	-4.258	48.623
Polyommatus	icarus	-2.38611	48.6464
Polyommatus	icarus	15.32	48.69
Polyommatus	icarus	8.84605	48.7179
Polyommatus	icarus	15.4	48.72
Polyommatus	icarus	17.7556	48.7258
Polyommatus	icarus	2.90574	48.8779
Polyommatus	icarus	14.4	48.75
Polyommatus	icarus	1.965	48.976
Polyommatus	icarus	-3.03	48.75
Polyommatus	icarus	11.34	48.89
Polyommatus	icarus	0.44	48.77
Polyommatus	icarus	4.35	48.84
Polyommatus	icarus	4.01972	48.7889
Polyommatus	icarus	16.6	49
Polyommatus	icarus	17.4	49
Polyommatus	icarus	1.54427	49.1918
Polyommatus	icarus	2.29917	48.8242
Polyommatus	icarus	11.64	48.88
Polyommatus	icarus	13.5	48.9
Polyommatus	icarus	13.9	48.9
Polyommatus	icarus	16	48.9
Polyommatus	icarus	11	48.9
Polyommatus	icarus	5.47801	48.928
Polyommatus	icarus	-0.128269	48.936
Polyommatus	icarus	4.62866	49.1913
Polyommatus	icarus	3.07303	48.9541
Polyommatus	icarus	16.5	49
Polyommatus	icarus	12.4973	49.0445
Polyommatus	icarus	18.92	49.06
Polyommatus	icarus	8.32	49.06
Polyommatus	icarus	7.79	49.13
Polyommatus	icarus	14.9	49.2
Polyommatus	icarus	18.2	49.2
Polyommatus	icarus	9.93	49.2
Polyommatus	icarus	6.52	49.57
Polyommatus	icarus	1.68505	49.2306
Polyommatus	icarus	11.25	49.54
Polyommatus	icarus	9.01	49.31
Polyommatus	icarus	9.66	49.27
Polyommatus	icarus	4.347	49.4027
Polyommatus	icarus	10.42	49.28
Polyommatus	icarus	13.3	49.4
Polyommatus	icarus	-0.36	49.31
Polyommatus	icarus	1.5	49.52
Polyommatus	icarus	9.17	49.32
Polyommatus	icarus	-1.70327	49.3255
Polyommatus	icarus	4.587	49.33
Polyommatus	icarus	6.65	49.37
Polyommatus	icarus	4.02186	49.3814
Polyommatus	icarus	13.6	49.4
Polyommatus	icarus	15.5	49.4
Polyommatus	icarus	15.7	49.4
Polyommatus	icarus	10.68	49.56
Polyommatus	icarus	5.71	49.68
Polyommatus	icarus	8.23	49.55
Polyommatus	icarus	5.38	49.69
Polyommatus	icarus	12.8	49.5
Polyommatus	icarus	17.5	49.5
Polyommatus	icarus	7.65	49.65
Polyommatus	icarus	7.16	49.58
Polyommatus	icarus	7.87	49.74
Polyommatus	icarus	5.23	49.75
Polyommatus	icarus	1.42162	49.7534
Polyommatus	icarus	4.82231	49.7548
Polyommatus	icarus	10.8	49.82
Polyommatus	icarus	5.73	49.8
Polyommatus	icarus	9.39	49.81
Polyommatus	icarus	10.32	49.81
Polyommatus	icarus	8.95	50.46
Polyommatus	icarus	-3.9	40.8
Polyommatus	icarus	-3.954	38.402
Polyommatus	icarus	10.161	42.7616
