# Supplementary material for: Why Do Cryptic Species Tend Not to Co-Occur? A Case Study on Two Cryptic Pairs of Butterflies
Source: PLoS One. 2015 Feb 18;10(2):e0117802. doi: 10.1371/journal.pone.0117802 (PMC4334660; doi:10.1371/journal.pone.0117802)
Supplement: S1 Table — (XLSX) [file pone.0117802.s007.xlsx]

## Sheet: Sheet1
Sample ID	GenBank accession no.	COI haplotype	Genus	Species	Country	Region	Province	Locality data
06-A100	JX678151	x	Aricia	agestis	Spain	Catalunya	Barcelona	Coll Formic, El Brull, Osona
06-A101	JX678145	Ha21	Aricia	agestis	Spain	Catalunya	Barcelona	Coll Formic, El Brull, Osona
06-A201	JX678149	x	Aricia	agestis	Spain	Catalunya	Girona	Closes del Tec, Alt Empordà
06-A213	JX678063	Ha18	Aricia	agestis	Spain	Catalunya	Girona	Montjoi, Roses, Alt Empordà
06-A218	JX678152	x	Aricia	agestis	Spain	Catalunya	Barcelona	Font de'n Vila, Matagalls, V. Oriental
06-A220	JX678064	Ha18	Aricia	agestis	Spain	Catalunya	Barcelona	Can Liro, St. Pere de Vilamajor, Vallès Oriental
06-A222	JX678146	Ha1	Aricia	agestis	Spain	Catalunya	Girona	Darnius, Alt Empordà
06-A251	JX678148	Ha24	Aricia	agestis	Spain	Catalunya	Barcelona	El Puig, P.N. Montseny, Vallès Oriental
06-G573	JX678071	Ha21	Aricia	agestis	Spain	Catalunya	Girona	Sta. Maria del Mont, La Garrotxa
07-C464	KM459029	Ha18	Aricia	agestis	Spain	Catalunya	Barcelona	UAB campus, BMS transect, Bellaterra
07-D876	JX678118	Ha6	Aricia	agestis	Italy	Lazio	Roma	Carpineto Romano, Monti Lepini
07-E047	JX678119	Ha6	Aricia	agestis	Italy	Calabria	Cosenza	P.N. La Sila
07-E064	KM459030	Ha1	Aricia	agestis	Italy	Basilicata	Potenza	Monte Sirino, Potenza
07-E146	KM459031	Ha18	Aricia	agestis	Italy	Emilia-Romagna	Parma	Passo de Cento Croci
07-E227	JX678131	Ha18	Aricia	agestis	Italy	Piedmont	Torino	Mompantero Vecchio, Susa Valley
07-W056	JX678124	Ha1	Aricia	agestis	France	Provence-Alpes-Cote d'Azur	Var	La Chasse du domaine des Puits de Rians
07-W057	KM459032	Ha6	Aricia	agestis	France	Provence-Alpes-Cote d'Azur	Var	Route D64, Mazaugues
07-Z077	JX678140	Ha18	Aricia	agestis	Spain	Catalunya	Girona	Gorg de l'Olla, Campdevànol, Ripollès
08-P055	JX678072	Ha21	Aricia	agestis	Spain	Catalunya	Girona	Estoll, Fontanals de Cerdanya, Cerdanya
08-R600	KM459033	Ha1	Aricia	agestis	Italy	Tuscany	Grosseto	Talamone
09-T286	KM459034	Ha1	Aricia	agestis	France	Provence-Alpes-Cote d'Azur	Vaucluse	Rustrel
09-T554	KM517842	Ha4	Aricia	agestis	Italy	Sicily	Messina	Lipari Island
09-T582	KM459035	Ha1	Aricia	agestis	Italy	Calabria	Reggio Calabria	Aspromonte, San Luca
09-V249	KM459036	Ha8	Aricia	agestis	France	Provence-Alpes-Cote d'Azur	Var	Domaine de la chasse de Puits de Rians
10-A442	KM459037	Ha1	Aricia	agestis	France	Provence-Alpes-Cote d'Azur	Bouches-du-Rhone	Pelissanne, A7 km240
10-A523	KM517841	Ha6	Aricia	agestis	France	Provence-Alpes-Cote d'Azur	Bouches-du-Rhone	St. Jean de Baume
10-A541	KM459038	Ha21	Aricia	agestis	France	Provence-Alpes-Cote d'Azur	Bouches-du-Rhone	St. Jean de Baume
10-B576	KM459039	Ha1	Aricia	agestis	Spain	Catalunya	Barcelona	3 km N Montseny
10-B577	KM459040	Ha25	Aricia	agestis	Spain	Catalunya	Barcelona	3 km N Montseny
10-B659	KM459041	Ha6	Aricia	agestis	France	Provence-Alpes-Cote d'Azur	Var	Domaine de la chasse de Puits de Rians
10-C437	KM459042	Ha14	Aricia	agestis	Italy	Tuscany	Livorno	San Piero, Elba Island
10-C502	KM459043	Ha1	Aricia	agestis	Italy	Tuscany	Florence	Calenzano
10-C504	KM459044	Ha12	Aricia	agestis	Italy	Calabria	Reggio Calabria	dint. Reggio Calabria
10-C506	KM459045	Ha6	Aricia	agestis	Italy	Liguria	Imperia	San Bartolomeo
10-C509	KM459046	Ha20	Aricia	agestis	Italy	Tuscany	Siena	Olena
11-D035	KM459047	Ha3	Aricia	agestis	Italy	Sicily	Palermo	Cinisi
11-D214	KM459048	Ha3	Aricia	agestis	Italy	Sicily	Palermo	Bosco de la Ficuzza
11-D296	KM459049	Ha3	Aricia	agestis	Italy	Sicily	Catania	Zafferana
11-D368	KM459050	Ha3	Aricia	agestis	Italy	Sicily	Siracusa	Melilli
11-D385	KM459051	Ha3	Aricia	agestis	Italy	Sicily	Siracusa	Sortino
11-E680	KM459052	Ha16	Aricia	agestis	France	Corsica	Corse-du-Sud	Bonifacio
11-E720	KM459053	Ha13	Aricia	agestis	France	Corsica	Corse-du-Sud	Bonifacio
11-E826	KM459054	Ha15	Aricia	agestis	France	Corsica	Corse-du-Sud	NE Palneca
11-E850	KM459055	Ha16	Aricia	agestis	France	Corsica	Haute-Corse	SW Ghisoni
11-E851	KM459056	Ha17	Aricia	agestis	France	Corsica	Haute-Corse	SW Ghisoni
11-E864	KM459057	x	Aricia	agestis	France	Corsica	Haute-Corse	L'Inzeca
11-E891	KM459058	Ha13	Aricia	agestis	France	Corsica	Haute-Corse	W Corte
11-E892	KM459059	Ha13	Aricia	agestis	France	Corsica	Haute-Corse	W Corte
11-H340	KM459060	Ha3	Aricia	agestis	Italy	Sicily	Palermo	Madonie, Piano Battaglia-Monte Scalonaccio
11-H342	KM517847	Ha3	Aricia	agestis	Italy	Sicily	Palermo	Madonie, Piano Battaglia-Monte Scalonaccio
11-H859	KM459061	Ha3	Aricia	agestis	Italy	Sicily	Messina	Vulcano Island
11-H860	KM459062	Ha4	Aricia	agestis	Italy	Sicily	Messina	Vulcano Island
11-H861	KM459063	Ha3	Aricia	agestis	Italy	Sicily	Messina	Vulcano Island
11-H862	KM459064	Ha3	Aricia	agestis	Italy	Sicily	Messina	Vulcano Island
11-H863	KM459065	Ha3	Aricia	agestis	Italy	Sicily	Messina	Vulcano Island
11-H946	KM459066	Ha2	Aricia	agestis	Italy	Sicily	Palermo	Piano Battaglia
11-H951	KM517835	Ha3	Aricia	agestis	Italy	Sicily	Palermo	Piano Battaglia
11-I007	KM517839	Ha3	Aricia	agestis	Italy	Sicily	Palermo	Piano Battaglia-Pizzo Carbonara
11-I054	KM459067	Ha3	Aricia	agestis	Italy	Sicily	Catania	Etna, Albergo Mareneve
11-I276	KM459068	Ha18	Aricia	agestis	Italy	Calabria	Reggio Calabria	Pollino, Campotenese
11-I326	KM459069	Ha9	Aricia	agestis	Italy	Tuscany	Livorno	Pianosa Island
11-I327	KM459070	Ha13	Aricia	agestis	Italy	Tuscany	Livorno	Pianosa Island
11-I328	KM459071	Ha10	Aricia	agestis	Italy	Tuscany	Livorno	Pianosa Island
11-I329	KM459072	Ha1	Aricia	agestis	Italy	Tuscany	Livorno	Pianosa Island
11-I330	KM459073	Ha18	Aricia	agestis	Italy	Tuscany	Livorno	Pianosa Island
11-I385	KM459074	Ha23	Aricia	agestis	Italy	Tuscany	Livorno	Monte Argentario
11-I386	KM459075	Ha1	Aricia	agestis	Italy	Tuscany	Livorno	Monte Argentario
11-I387	KM459076	Ha1	Aricia	agestis	Italy	Tuscany	Livorno	Monte Argentario
11-I633	KM459077	Ha8	Aricia	agestis	France	Provence-Alpes-Cote d'Azur	Vaucluse	Mont Ventoux
11-I809	KM459078	Ha11	Aricia	agestis	France	Rhone-Alpes	Drôme	Col de Soubeyrand
11-J702	KM517838	Ha3	Aricia	agestis	Italy	Sicily	Palermo	Madonie, Piano Battaglia-Monte Scalonaccio
11-J703	KM459079	Ha2	Aricia	agestis	Italy	Sicily	Palermo	Madonie, Piano Battaglia-Monte Scalonaccio
11-J704	KM459080	Ha2	Aricia	agestis	Italy	Sicily	Palermo	Madonie, Piano Battaglia-Monte Scalonaccio
11-Y000	KM459081	Ha1	Aricia	agestis	Italy	Liguria	Savona	Alpicella
11-Y002	KM459082	Ha1	Aricia	agestis	Italy	Liguria	Savona	Alpicella
12-O001	KM459083	Ha13	Aricia	agestis	France	Corsica	Corse-du-Sud	Appietto, Corsica
12-O003	KM459084	Ha13	Aricia	agestis	France	Corsica	Corse-du-Sud	Tizzano, Corsica
12-O600	KM459085	Ha20	Aricia	agestis	France	Languedoc-Roussillon	Aude	Gruissan
12-O602	KM459086	Ha1	Aricia	agestis	France	Languedoc-Roussillon	Hérault	Montbazin
12-O604	KM459087	Ha1	Aricia	agestis	France	Provence-Alpes-Cote d'Azur	Alpes-Maritimes	Gréolières-les-Neiges
12-Q577	KM459088	Ha1	Aricia	agestis	Italy	Abruzzi	L`Aquila	Gran Sasso, Campo Imperatore
12-Q579	KM459089	Ha19	Aricia	agestis	Italy	Calabria	Reggio Calabria	Aspromonte, Santa Cristina d'Aspromonte
12-Q580	KM459090	Ha22	Aricia	agestis	Italy	Calabria	Reggio Calabria	Aspromonte
12-Q581	KM459091	Ha3	Aricia	agestis	Italy	Sicily	Catania	Etna, Piano Provenzana
12-Q583	KM459092	Ha3	Aricia	agestis	Italy	Sicily	Messina	Peloritani, near Antennammare
12-Q584	KM459093	Ha5	Aricia	agestis	Italy	Sicily	Messina	Nebrodi, Floresta
12-Q585	KM459094	Ha2	Aricia	agestis	Italy	Sicily	Messina	Nebrodi, Floresta
12-Q620	KM459095	Ha1	Aricia	agestis	Spain	Catalunya	Girona	Santa Cristina de Belloc
12-Q621	KM459096	Ha24	Aricia	agestis	Spain	Catalunya	Girona	Santa Cristina de Belloc
12-Q622	KM459097	Ha24	Aricia	agestis	Spain	Catalunya	Girona	Albons
12-Q623	KM459098	Ha24	Aricia	agestis	Spain	Catalunya	Girona	Albons
12-Q630	KM459099	Ha1	Aricia	agestis	Spain	Catalunya	Girona	Santa Coloma de Farners
13-S634	KP052710	Ha16	Aricia	agestis	Italy	Tuscany	Livorno	Capraia Island
LD-125	KM459100	Ha1	Aricia	agestis	Italy	Tuscany	Livorno	Spiaggia nera, Porto Azzurro, Elba Island
LD-2840	KM459101	Ha3	Aricia	agestis	Italy	Sicily	Messina	Portella Rizzo
LD-2968	KM517846	Ha3	Aricia	agestis	Italy	Sicily	Palermo	Ficuzza, Passo sotto Busumbra
LD-2969	KM517836	Ha5	Aricia	agestis	Italy	Sicily	Palermo	Ficuzza, Passo sotto Busumbra
LD-2988	KM459102	Ha3	Aricia	agestis	Italy	Sicily	Palermo	Monte Genuardo
LD-386	JX678134	Ha13	Aricia	agestis	France	Corsica	Haute-Corse	dint. Pietralba
LD-387	JX678135	Ha16	Aricia	agestis	France	Corsica	Haute-Corse	dint. Pietralba
LD-621	JX678137	Ha27	Aricia	agestis	Italy	Sicily	Palermo	Sicila Bosco della Ficuzza
LD-622	JX678138	Ha3	Aricia	agestis	Italy	Sicily	Palermo	Sicila Bosco della Ficuzza
LD-626	JX678120	Ha6	Aricia	agestis	Italy	Lazio	Frosinone	Esperia
LD-631	KM459103	Ha18	Aricia	agestis	Italy	Tuscany	Livorno	dint. M Perone, Elba Island
LD-994	KM459104	Ha13	Aricia	agestis	Italy	Tuscany	Livorno	San Piero, Elba Island
LR-08-D714	JX678132	Ha26	Aricia	agestis	Slovenia	Savinjska	Radeče	Jadnijenica
MAT-99-Q929	JX678122	Ha6	Aricia	agestis	France	Languedoc-Roussillon	Lozère	Mende
	GU686980	Ha1	Aricia	agestis	Germany	Bavaria	Schwaben	Donau-Ries, Hoppingen, Rollenberg b. Hoppingen
	GU686981	Ha1	Aricia	agestis	Germany	Bavaria	Schwaben	Dillingen a.d.Donau
	GU686982	Ha7	Aricia	agestis	Germany	Bavaria	Schwaben	Dillingen a.d.Donau
	GU686983	Ha1	Aricia	agestis	Germany	Bavaria	Schwaben	Dillingen a.d.Donau
	GU686984	Ha1	Aricia	agestis	Germany	Bavaria	Schwaben	Donau-Ries, oppingen, Rollenberg b. Hoppingen
	GU686985	Ha1	Aricia	agestis	Germany	Bavaria	Schwaben	Donau-Ries, oppingen, Rollenberg b. Hoppingen
	GU686986	Ha1	Aricia	agestis	Germany	Bavaria	Schwaben	Donau-Ries, oppingen, Rollenberg b. Hoppingen
	GU686988	Ha1	Aricia	agestis	Germany	Bavaria	Schwaben	Donau-Ries, Noerdlingen, Holheim, NSG Ofnethoehlen
	GU686990	Ha1	Aricia	agestis	Germany	Bavaria	Schwaben	Donau-Ries, oppingen, Rollenberg b. Hoppingen
	GU686992	Ha1	Aricia	agestis	Germany	Bavaria	Schwaben	Donau-Ries, Monheim, Warching
	GU686994	Ha1	Aricia	agestis	Germany	Bavaria	Schwaben	Donau-Ries, Noerdlingen, Holheim, NSG Ofnethoehlen
	GU686995	Ha1	Aricia	agestis	Germany	Bavaria	Oberpfalz	Zell
	GU686997	Ha1	Aricia	agestis	Germany	Bavaria	Oberbayern	Neuburg-Schrobenhausen, Rennertshofen, Trugenhofen
	GU686998	Ha1	Aricia	agestis	Germany	Bavaria	Schwaben	Donau-Ries, Monheim, Warching
	GU687000	x	Aricia	agestis	Germany	Bavaria	Oberpfalz	Zell
	GU687003	Ha1	Aricia	agestis	Germany	Bavaria	Unterfranken	Wuerzburg, Randersacker
	GU687005	Ha1	Aricia	agestis	Germany	Bavaria	Unterfranken	Wuerzburg, Ochsenfurt
	GU687007	Ha1	Aricia	agestis	Germany	Bavaria	Mittelfranken	Ulsenheim
	GU687008	Ha1	Aricia	agestis	Germany	Bavaria	Mittelfranken	Ulsenheim
	GU687009	Ha1	Aricia	agestis	Germany	Bavaria	Mittelfranken	Neustadt a.d. Aisch
	GU687011	x	Aricia	agestis	Germany	Bavaria	Unterfranken	Wuerzburg, Roettingen
	GU687016	Ha1	Aricia	agestis	Germany	Bavaria	Unterfranken	Main-Spessart, Triefenstein, Kalmuth
	GU687020	Ha1	Aricia	agestis	Germany	Bavaria	Unterfranken	Main-Spessart, Triefenstein, Kalmuth
	GU687022	Ha1	Aricia	agestis	Germany	Bavaria	Unterfranken	Main-Spessart, Triefenstein, Kalmuth
	GU687024	Ha1	Aricia	agestis	Germany	Bavaria	Unterfranken	Wuerzburg, Randersacker
	GU687026	Ha1	Aricia	agestis	Germany	Bavaria	Unterfranken	Wuerzburg, Randersacker
	GU687028	Ha1	Aricia	agestis	Germany	Bavaria	Unterfranken	Main-Spessart, Karlburg, Rammersberg
	GU687030	Ha1	Aricia	agestis	Germany	Bavaria	Unterfranken	Wuerzburg, Randersacker
	GU687032	Ha1	Aricia	agestis	Germany	Bavaria	Unterfranken	Wuerzburg, Ochsenfurt
	GU687034	x	Aricia	agestis	Germany	Bavaria	Unterfranken	Wuerzburg, Ochsenfurt
	GU688531	Ha1	Aricia	agestis	Germany	Bavaria	Oberbayern	Garching-Hochbrueck
	HQ563538	Ha1	Aricia	agestis	Germany	Bavaria	Mittelfranken	Neustadt a.d.Aisch, Dorngrund
	HQ957267	Ha1	Aricia	agestis	Germany	Bavaria	Mittelfranken	Ansbach, Ehingen, Hesselberg
	HQ957268	Ha1	Aricia	agestis	Germany	Bavaria	Unterfranken	Wuerzburg, Ochsenfurt
	HQ957269	Ha1	Aricia	agestis	Germany	Bavaria	Schwaben	Donau-Ries, Hoppingen, Rollenberg b. Hoppingen
	HQ957270	x	Aricia	agestis	Germany	Bavaria	Schwaben	Donau-Ries, oppingen, Rollenberg b. Hoppingen
	JF415671	Ha1	Aricia	agestis	Germany	Bavaria	Unterfranken	Wuerzburg, Roettingen, Weinbergsbrachen E von
	JF415672	Ha1	Aricia	agestis	Germany	Bavaria	Unterfranken	Main-Spessart, Karlburg, Rammersberg
	JF415673	Ha1	Aricia	agestis	Germany	Bavaria	Unterfranken	Wuerzburg, Ochsenfurt, Kleinochsenfurt
	JF415674	Ha1	Aricia	agestis	Germany	Bavaria	Oberpfalz	Neumarkt i.d.Opf.,Velburg
	JF415675	Ha1	Aricia	agestis	Germany	Bavaria	Schwaben	Donau-Ries, oppingen, Rollenberg b. Hoppingen
	JF415676	Ha1	Aricia	agestis	Germany	Bavaria	Oberpfalz	Regensburg, Stadt, Regensburg, Brandlberg
06-A012	JX678150	Hcr5	Aricia	cramera	Spain	Andalucía	Granada	Mecina Bombarón, Alpujarras
06-A080	JX678022	Hcr1	Aricia	cramera	Morocco	Marrakech-Tensift-El Haouz	Marrakesh	Oukaimeden
06-A149	JX678049	x	Aricia	cramera	Spain	Catalunya	Barcelona	Els Hostalets de Balenyà (Osona)
06-A200	JX678023	Hcr1	Aricia	cramera	Spain	Catalunya	Barcelona	Montseny d'Amunt, Montseny, Vallès Oriental
06-A205	HM901608	Hcr1	Aricia	cramera	Spain	Catalunya	Lleida	Tremp, P. JUSSÀ
06-A206	JX678024	Hcr1	Aricia	cramera	Spain	Catalunya	Lleida	Tremp, P. JUSSÀ
06-A208	JX678025	Hcr1	Aricia	cramera	Spain	Catalunya	Barcelona	Vallforners, Cànoves, Vallès Oriental
06-A209	JX678026	Hcr1	Aricia	cramera	Spain	Balearic Islands		Llampa, Maó, Menorca
06-A210	JX678033	Hcr2	Aricia	cramera	Spain	Balearic Islands		Llampa, Maó, Menorca
06-A214	JX678050	x	Aricia	cramera	Spain	Catalunya	Barcelona	Vall d'Horta, Sant Llorenç Savall, V. Occidental
06-A215	JX678027	Hcr1	Aricia	cramera	Spain	Catalunya	Barcelona	Vall d'Horta, Sant Llorenç Savall, V. Occidental
06-A238	JX678044	Hcr1	Aricia	cramera	Spain	Catalunya	Barcelona	Can Ferriol, Sant Feliu de Llobregat, B. Llobregat
06-A241	JX678028	Hcr1	Aricia	cramera	Spain	Catalunya	Tarragona	La Morera de Montsant, Priorat
06-A242	KM459105	Hcr1	Aricia	cramera	Spain	Catalunya	Tarragona	La Morera de Montsant, Priorat
06-A253	JX678045	Hcr1	Aricia	cramera	Spain	Madrid	Madrid	Rivas-Vaciamadrid
06-G526	HM901611	Hcr1	Aricia	cramera	Spain	Catalunya	Lleida	Coll de Comiols, Pallars Jussà
06-G612	JX678046	Hcr1	Aricia	cramera	Morocco	Meknes-Tafilalet Region	Khenifra	Col du Zad
06-G637	JX678047	Hcr1	Aricia	cramera	Morocco	Meknes-Tafilalet	Ifrane	Ifrane
06-G664	JX678048	Hcr1	Aricia	cramera	Spain	Catalunya	Barcelona	El Burguès, Coll Formic, Montseny
07-F081	KM459106	Hcr1	Aricia	cramera	Spain	Valencia	Castellón	4 km E. of Olocau del Rey
07-F082	JX678039	Hcr10	Aricia	cramera	Spain	Valencia	Castellón	4 km E. of Olocau del Rey
08-H174	KM459107	Hcr1	Aricia	cramera	Spain	Balearic Islands		Llimpa, Maó, Menorca
08-H189	KM459108	Hcr1	Aricia	cramera	Spain	Balearic Islands		Llimpa, Maó, Menorca
08-H194	KM459109	Hcr2	Aricia	cramera	Spain	Balearic Islands		Llimpa, Maó, Menorca
08-H249	KM459110	Hcr1	Aricia	cramera	Spain	Aragón	Huesca	Mequinenza
08-H251	KM459111	x	Aricia	cramera	Spain	Aragón	Huesca	Mequinenza
08-H635	HM901563	Hcr1	Aricia	cramera	Spain	Andalucía	Cádiz	El Gastor
08-J884	GU676447	Hcr1	Aricia	cramera	Spain	Castilla y León	León	El Burgo Ranero
08-J935	KM517845	Hcr1	Aricia	cramera	Tunisia	Kef		Tableau de Jugurtha, Kalaat Es Senan
08-J944	KM459112	Hcr1	Aricia	cramera	Tunisia	Ain Draham		Arroyo en Montes de Kroumirie
08-J946	KM459113	Hcr1	Aricia	cramera	Tunisia	Ain Draham		Arroyo en Montes de Kroumirie
08-L330	JX678030	Hcr1	Aricia	cramera	Spain	Catalunya	Barcelona	Montseny d'Amunt, Montseny, Vallès Oriental
08-L331	JX678031	Hcr1	Aricia	cramera	Spain	Catalunya	Barcelona	Montseny d'Amunt, Montseny, Vallès Oriental
08-M690	JX678043	Hcr5	Aricia	cramera	Spain	Catalunya	Tarragona	Farena, Alt Camp
08-P054	JX678032	Hcr1	Aricia	cramera	Spain	Catalunya	Girona	Estoll, Fontanals de Cerdanya, Cerdanya
08-P254	JX678035	Hcr1	Aricia	cramera	Spain	Balearic Islands		Santa Maria, Mallorca
08-P256	KM459114	Hcr1	Aricia	cramera	Spain	Balearic Islands		Santa Maria, Mallorca
08-P271	KM459115	Hcr2	Aricia	cramera	Spain	Balearic Islands		S'Albufera, Mallorca
08-P272	JX678034	Hcr2	Aricia	cramera	Spain	Balearic Islands		S'Albufera, Mallorca
08-P294	KM459116	Hcr2	Aricia	cramera	Spain	Balearic Islands		Genova, Mallorca
09-V439	HM901562	Hcr1	Aricia	cramera	Spain	Andalucía	Granada	Loma de Lastonares, Sierra Nevada
10-A861	KM459117	Hcr1	Aricia	cramera	Spain	Catalunya	Tarragona	Roquetes-Mont Caro, Ports de Tortosa
10-B508	KM459118	Hcr1	Aricia	cramera	Spain	Catalunya	Tarragona	Coll de la Creu, Ports de Tortosa
10-B515	KM459119	Hcr1	Aricia	cramera	Spain	Catalunya	Tarragona	Roquetes-Fredes, Ports de Tortosa
10-C442	KM459120	Hcr1	Aricia	cramera	Spain	Balearic Islands		San Rafael, Ibiza
10-C445	KM459121	Hcr1	Aricia	cramera	Spain	Balearic Islands		San Agustí, Ibiza
10-C446	KM459122	Hcr1	Aricia	cramera	Spain	Balearic Islands		San Agustí, Ibiza
10-C447	KM459123	Hcr2	Aricia	cramera	Spain	Balearic Islands		San Agustí, Ibiza
10-C448	KM459124	Hcr2	Aricia	cramera	Spain	Balearic Islands		San Agustí, Ibiza
10-C499	KM459125	Hcr1	Aricia	cramera	Spain	Catalunya	Tarragona	Els Ports de Torotosa
11-D918	KM459126	Hcr1	Aricia	cramera	Spain	Andalucía	Málaga	Colmenar
11-E306	KM459127	Hcr1	Aricia	cramera	Italy	Sardinia	Cagliari	Faro Sant Elia
11-E307	KM459128	Hcr1	Aricia	cramera	Italy	Sardinia	Cagliari	Faro Sant Elia
11-E376	KM459129	Hcr1	Aricia	cramera	Italy	Sardinia	Ogliastra	Gairo
11-E378	KM459130	Hcr1	Aricia	cramera	Italy	Sardinia	Ogliastra	Gairo
11-E445	KM459131	Hcr1	Aricia	cramera	Italy	Sardinia	Nuoro	S Foni
11-E446	KM459132	Hcr3	Aricia	cramera	Italy	Sardinia	Nuoro	S Foni
11-E545	KM459133	Hcr4	Aricia	cramera	Italy	Sardinia	Olbia-Tempio	Coghinas
11-E588	KM459134	Hcr1	Aricia	cramera	Italy	Sardinia	Olbia-Tempio	N San Pasquale
11-E606	KM459135	Hcr5	Aricia	cramera	Italy	Sardinia	Olbia-Tempio	Conca Verde
11-F364	KM459136	Hcr1	Aricia	cramera	Morocco	L`Oriental et du Rif	Chaouen	5 km E Bab Berret, Bab Bessen Pass
11-F398	KM459137	Hcr1	Aricia	cramera	Morocco	L`Oriental et du Rif	Chaouen	5 km NE Amesougane, Bab Bessen Pass
11-F433	KM459138	Hcr1	Aricia	cramera	Morocco	L`Oriental et du Rif	Al-Hoceima	6 km NE Targuist
11-F491	KM459139	Hcr1	Aricia	cramera	Morocco	Oriental Region	Figuig	Taforalt
11-F522	KM459140	Hcr1	Aricia	cramera	Morocco	Oriental Region	Figuig	2 km NE Taforalt, the Gorges of Zegzel
11-F523	KM459141	Hcr6	Aricia	cramera	Morocco	Oriental Region	Figuig	2 km NE Taforalt, the Gorges of Zegzel
12-L547	KM459142	Hcr1	Aricia	cramera	Portugal	Algarve	Faro	Porches, Lagoa
12-L566	KM517850	x	Aricia	cramera	Portugal	Algarve	Faro	Espiche, Lagos
12-L637	KM459143	Hcr1	Aricia	cramera	Morocco	Tangier-Tetouan	Assilah	Jbel Lahbib
12-M610	KM459144	Hcr7	Aricia	cramera	Spain	Extremadura	Badajoz	Medellín
12-M611	KM517860	Hcr1	Aricia	cramera	Spain	Extremadura	Badajoz	Medellín
12-M621	KM517855	x	Aricia	cramera	Spain	Castilla y León	Valladolid	Tudela de Duero
12-M634	KM459145	Hcr1	Aricia	cramera	Spain	Castilla-La Mancha	Ciudad Real	Lagunas de Ruidera, Ossa de Montiel
12-M678	KM517863	Hcr1	Aricia	cramera	Spain	Castilla-La Mancha	Ciudad Real	Río Jándula, Mestanza
12-M719	KM517853	x	Aricia	cramera	Spain	Castilla-La Mancha	Ciudad Real	Alrededores San Lorenzo de Calatrava
12-M771	KM459146	Hcr1	Aricia	cramera	Spain	Extremadura	Cáceres	7 km SE Navalvillar de Ibor
12-M775	KM517854	x	Aricia	cramera	Spain	Extremadura	Cáceres	Hospital del Obispo, Navalvillar de Ibor
12-M787	KM517848	x	Aricia	cramera	Spain	Extremadura	Cáceres	Carrascalejo
12-N207	KM459147	Hcr1	Aricia	cramera	Tunisia	Tunis		Hotel Du Parc, Tunis
12-N581	KM459148	Hcr1	Aricia	cramera	Algeria	M'sila		Maadher Boussaada
12-N640	KM459149	Hcr1	Aricia	cramera	Spain	Balearic Islands		Algaiarens, Menorca
12-O006	KM459150	Hcr3	Aricia	cramera	Italy	Sardinia	Sassari	Perfugas, Sardinia
12-O008	KM459151	Hcr1	Aricia	cramera	Italy	Sardinia	Sassari	Florinas, Sardinia
12-O009	KM459152	Hcr8	Aricia	cramera	Italy	Sardinia	Carbonia-Iglesias	Sant'Antioco
12-Q600	KM459153	Hcr1	Aricia	cramera	Spain	Catalunya	Girona	Can Collet, Darnius, Alt Empordà
12-Q601	KM459154	Hcr10	Aricia	cramera	Spain	Catalunya	Girona	Can Collet, Darnius, Alt Empordà
12-Q602	KM459155	Hcr10	Aricia	cramera	Spain	Catalunya	Girona	Can Collet, Darnius, Alt Empordà
12-Q603	KM459156	Hcr1	Aricia	cramera	Spain	Catalunya	Barcelona	Can Dangla,Collsuspina, Osona
12-Q604	KM459157	Hcr1	Aricia	cramera	Spain	Catalunya	Barcelona	Can Dangla,Collsuspina, Osona
12-Q605	KM459158	Hcr1	Aricia	cramera	Spain	Catalunya	Barcelona	Can Dangla,Collsuspina, Osona
12-Q607	KM459159	Hcr1	Aricia	cramera	Spain	Catalunya	Barcelona	El Lledoner, Vallirana, Baix Llobregat
12-Q608	KM459160	Hcr1	Aricia	cramera	Spain	Catalunya	Barcelona	Olérdola
12-Q609	KM459161	Hcr10	Aricia	cramera	Spain	Catalunya	Barcelona	Olérdola
12-Q610	KM459162	Hcr1	Aricia	cramera	Spain	Catalunya	Barcelona	Olérdola
12-Q612	KM459163	Hcr1	Aricia	cramera	Spain	Catalunya	Tarragona	Bonaterra
12-Q613	KM459164	Hcr1	Aricia	cramera	Spain	Catalunya	Tarragona	Bonastre
12-Q614	KM459165	Hcr9	Aricia	cramera	Spain	Catalunya	Tarragona	Bonastre
12-Q615	KM459166	Hcr1	Aricia	cramera	Spain	Catalunya	Barcelona	Valbona de Anoia
12-Q617	KM459167	Hcr1	Aricia	cramera	Spain	Catalunya	Lerida	Llobera
12-Q619	KM459168	Hcr1	Aricia	cramera	Spain	Catalunya	Barcelona	Tordera
12-Q624	KM459169	Hcr1	Aricia	cramera	Spain	Catalunya	Lerida	Llobera
12-Q627	KM459170	Hcr1	Aricia	cramera	Spain	Catalunya	Lerida	Sió
12-Q629	KM459171	Hcr1	Aricia	cramera	Spain	Catalunya	Lerida	Miralcamp, Plana D'Urgell
LD-2890	KM459172	Hcr1	Aricia	cramera	Italy	Sardinia	Sassari	Island of Asinara
LD-2891	KM459173	Hcr1	Aricia	cramera	Italy	Sardinia	Sassari	Island of Asinara
LD-2892	KM459174	Hcr1	Aricia	cramera	Italy	Sardinia	Sassari	Island of Asinara
LD-2920	KM459175	Hcr1	Aricia	cramera	Italy	Sardinia	Sassari	Island of Asinara
LD-365	JX678040	Hcr3	Aricia	cramera	Italy	Sardinia	Nuoro	Gennargentu, dint. Broncu Spina
LD-366	JX678041	Hcr11	Aricia	cramera	Italy	Sardinia	Nuoro	Gennargentu, dint. Broncu Spina
LD-415	JX678036	Hcr1	Aricia	cramera	Italy	Sardinia	Nuoro	Monte Albo
LD-78	JX678037	Hcr1	Aricia	cramera	Tunisia	Bizerte		N of Lake Ichkeul
LD-81	JX678038	Hcr1	Aricia	cramera	Tunisia	Bizerte		N of Lake Ichkeul
MW01061	AY556956	x	Aricia	cramera	Spain	Aragón	Huesca	Sta. Maria
06-A035	KM459176	Hc1	Polyommatus	celina	Spain	Andalucía	Granada	Barranco de los Lagartos, Cádiar
06-A042	KM459177	Hc1	Polyommatus	celina	Spain	Andalucía	Granada	Barranco de los Lagartos, Cádiar
06-A046	JN084666	Hc35	Polyommatus	celina	Morocco	Tadla-Azilal	Azilal	Ouled Ayad
06-A065	JN084671	Hc32	Polyommatus	celina	Morocco	Tadla-Azilal	Azilal	Gorges de l'Oued-el-Abid
06-A087	JN084674	Hc46	Polyommatus	celina	Morocco	Marrakech-Tensift-El Haouz	Marrakesh	Oukaimeden
06-K695	KM459178	Hc1	Polyommatus	celina	Spain	Andalucía	Granada	Guillimona, La Sagra, Huéscar
08-H172	KM459179	Hc20	Polyommatus	celina	Spain	Balearic Islands		Es Grau, Maó, Menorca
08-H177	KM459180	Hc52	Polyommatus	celina	Spain	Balearic Islands		Llimpa, Maó, Menorca
08-H191	KM459181	Hc20	Polyommatus	celina	Spain	Balearic Islands		Llimpa, Maó, Menorca
08-H192	JN084662	Hc49	Polyommatus	celina	Spain	Balearic Islands		Llimpa, Maó, Menorca
08-H195	KM459182	Hc20	Polyommatus	celina	Spain	Balearic Islands		Llimpa, Maó, Menorca
08-H634	KM459183	Hc2	Polyommatus	celina	Spain	Andalucía	Málaga	Benadalid
08-H636	KM459184	Hc2	Polyommatus	celina	Spain	Andalucía	Cádiz	La Linea de la Concepción, playa de Santa Margarita
08-H637	KM459185	Hc50	Polyommatus	celina	Spain	Andalucía	Cádiz	La Linea de la Concepción, playa de Santa Margarita
08-H638	KM459186	Hc2	Polyommatus	celina	Spain	Andalucía	Cádiz	La Linea de la Concepción, playa de Santa Margarita
08-H729	KM459187	Hc28	Polyommatus	celina	Italy	Sardinia	Ogliastra	Gairo
08-H739	KM459188	Hc23	Polyommatus	celina	Italy	Sardinia	Nuoro	S Foni
08-H977	KM459189	Hc51	Polyommatus	celina	Spain	Castilla y León	Ávila	Hoyocasero, Venta Rasquilla
08-J207	KM459190	Hc1	Polyommatus	celina	Spain	Andalucía	Granada	Barranco del Chorrillo, Sierra de Huétor, Huétor Santillán
08-J208	KM459191	Hc55	Polyommatus	celina	Spain	Andalucía	Granada	Barranco del Chorrillo, Sierra de Huétor, Huétor Santillán
08-J671	KM517837	Hc65	Polyommatus	celina	Morocco	Tangier-Tétouan	Tangier-Assilah	Río Hachef
08-J900	KM459192	Hc1	Polyommatus	celina	Tunisia	Monastir		Kerker, Sebkhet de Sidi El Hani
08-J920	JN084667	Hc34	Polyommatus	celina	Tunisia	Kef		Acceso Plain de Jugurtha, Kalaat Senane
08-J926	JN084680	Hc53	Polyommatus	celina	Tunisia	Kef		Acceso Plain de Jugurtha, Kalaat Senane
08-J937	JN084669	Hc39	Polyommatus	celina	Tunisia	Kef		Tableau de Jugurtha, Kalaat Senane
08-J940	KM459193	Hc1	Polyommatus	celina	Tunisia	Jendouba		Arroyo en Montes de Kroumirie, Ain Draham
08-J945	KM459194	Hc1	Polyommatus	celina	Tunisia	Jendouba		Arroyo en Montes de Kroumirie, Ain Draham
08-L000	KM459195	Hc1	Polyommatus	celina	Spain	Andalucía	Granada	Carretera al Veleta, Güejar Sierra
08-L002	JN084670	Hc45	Polyommatus	celina	Spain	Andalucía	Granada	Carretera al Veleta, Güejar Sierra
08-L010	KM459196	Hc1	Polyommatus	celina	Spain	Andalucía	Granada	Cercanías El Purche, Güejar Sierra
08-L012	KM459197	Hc2	Polyommatus	celina	Spain	Andalucía	Granada	Cercanías El Purche, Güejar Sierra
08-L018	KM459198	Hc2	Polyommatus	celina	Spain	Andalucía	Granada	Ascenso al Veleta, Güejar Sierra
08-L021	KM459199	Hc56	Polyommatus	celina	Spain	Andalucía	Granada	Casillas de Rojas, Güejar Sierra
08-L028	KM459200	Hc1	Polyommatus	celina	Spain	Andalucía	Granada	Casillas de Rojas, Güejar Sierra
08-L030	KM459201	Hc43	Polyommatus	celina	Spain	Andalucía	Granada	Casillas de Rojas, Güejar Sierra
08-L063	KM459202	Hc2	Polyommatus	celina	Spain	Andalucía	Granada	Venta del Molinillo, Huétor de Santillán
08-L130	KM459203	Hc57	Polyommatus	celina	Spain	Andalucía	Granada	Casillas de Rojas, Güejar Sierra
08-L622	KM459204	Hc1	Polyommatus	celina	Spain	Andalucía	Cádiz	Algeciras, Arroyo del Prior
08-P244	KM459205	Hc20	Polyommatus	celina	Spain	Balearic Islands		Puig d'en Galileu, Mallorca
08-P246	JN084664	Hc26	Polyommatus	celina	Spain	Balearic Islands		Puig d'en Galileu, Mallorca
08-P282	KM459206	Hc20	Polyommatus	celina	Spain	Balearic Islands		S'Albufera, Mallorca
08-P297	KM459207	Hc20	Polyommatus	celina	Spain	Balearic Islands		Genova, Mallorca
08-P310	KM459208	Hc20	Polyommatus	celina	Spain	Balearic Islands		Sant Elm, Andratx, Mallorca
08-R500	KM459209	Hc13	Polyommatus	celina	Italy	Sicily	Palermo	Cinisi
08-R542	KM459210	Hc13	Polyommatus	celina	Italy	Sicily	Siracusa	Sortino
08-R548	KM459211	Hc9	Polyommatus	celina	Italy	Sicily	Messina	Larderia
08-R549	KM459212	Hc11	Polyommatus	celina	Italy	Sicily	Messina	Timpazzi
090211SD59	KM517849	Hc1	Polyommatus	celina	Spain	Murcia	Murcia	Sierra Espuña, Totana
09-T502	JN084665	Hc25	Polyommatus	celina	Italy	Sardinia	Nuoro	Gennargentu, env. Broncu Spina
09-T503	JN084663	Hc20	Polyommatus	celina	Italy	Sardinia	Nuoro	Gennargentu, env. Broncu Spina
09-T512	JN084681	Hc3	Polyommatus	celina	Italy	Sicily	Palermo	Ficuzza, Bosco della Ficuzza
09-T513	KM459213	Hc13	Polyommatus	celina	Italy	Sicily	Palermo	Ficuzza, Bosco della Ficuzza
09-T550	KM459214	Hc18	Polyommatus	celina	Italy	Sicily	Messina	Lipari Island
09-T551	KM459215	Hc17	Polyommatus	celina	Italy	Sicily	Messina	Lipari Island
09-T552	KM459216	Hc9	Polyommatus	celina	Italy	Sicily	Messina	Lipari Island
09-T570	KM459217	Hc20	Polyommatus	celina	Italy	Sardinia	Medio Campidano	Gonnosfanadiga
09-V104	KM517844	Hc64	Polyommatus	celina	Morocco	Tangier-Tetouan Region	Chaouen	Tetuan-Chefchaouen
09-V472	HM901553	Hc1	Polyommatus	celina	Spain	Andalucía	Granada	Sierra de la Sagra
09-V483	JN084672	Hc1	Polyommatus	celina	Spain	Andalucía	Granada	Sierra de la Sagra
09-V503	JN084668	Hc2	Polyommatus	celina	Spain	Andalucía	Granada	Sierra de Alfacar
09-V558	JN084675	Hc43	Polyommatus	celina	Spain	Andalucía	Granada	Collado de las Sabinas (Sierra Nevada)
09-V900	KM459218	Hc1	Polyommatus	celina	Spain	Andalucía	Granada	Sierra de la Sagra
09-V916	JN084673	Hc44	Polyommatus	celina	Spain	Andalucía	Granada	Sierra de la Sagra
09-X105	KM459219	Hc20	Polyommatus	celina	Spain	Balearic Islands		Cala de Tirant, Fornells, Menorca
09-X106	KM459220	Hc20	Polyommatus	celina	Spain	Balearic Islands		Cala de Tirant, Fornells, Menorca
09-X114	KM459221	Hc20	Polyommatus	celina	Spain	Balearic Islands		Parque Albufera des Grau, Menorca
09-X367	KM459222	Hc1	Polyommatus	celina	Spain	Andalucía	Granada	Sierra de la Sagra
09-X368	KM459223	Hc2	Polyommatus	celina	Spain	Andalucía	Granada	Sierra de la Sagra
09-X369	KM459224	Hc27	Polyommatus	celina	Spain	Andalucía	Granada	Sierra de la Sagra
09-X376	KM459225	Hc2	Polyommatus	celina	Spain	Andalucía	Granada	Sierra de la Sagra
10-C443	KM459226	Hc20	Polyommatus	celina	Spain	Balearic Islands		San Rafael, Ibiza
10-C449	KM459227	Hc20	Polyommatus	celina	Spain	Balearic Islands		San Agustí, Ibiza
11-D133	KM459228	Hc1	Polyommatus	celina	Italy	Sicily	Trapan	Monte Grande, Pantelleria Island
11-D263	KM459229	Hc3	Polyommatus	celina	Italy	Sicily	Palermo	Bosco de la Ficuzza
11-D411	KM459230	Hc12	Polyommatus	celina	Italy	Sicily	Messina	Larderia
11-D473	KM459231	Hc14	Polyommatus	celina	Italy	Sicily	Messina	Timpazzi
11-D598	KM459232	Hc20	Polyommatus	celina	Spain	Balearic Islands		Parc Natural Ses Salines, Formentera
11-E102	KM459233	Hc3	Polyommatus	celina	Malta	Malta Island		Buskett
11-E113	KM459234	Hc11	Polyommatus	celina	Malta	Gozo Island		Xaghra
11-E114	KM459235	Hc19	Polyommatus	celina	Malta	Gozo Island		Xaghra
11-E115	KM459236	Hc6	Polyommatus	celina	Malta	Gozo Island		Xaghra
11-E116	KM459237	Hc19	Polyommatus	celina	Malta	Gozo Island		Xaghra
11-E117	KM459238	Hc3	Polyommatus	celina	Malta	Gozo Island		Xaghra
11-E118	KM459239	Hc19	Polyommatus	celina	Malta	Gozo Island		Xaghra
11-E336	KM459240	Hc29	Polyommatus	celina	Italy	Sardinia	Ogliastra	N Ulássai
11-E345	KM459241	Hc20	Polyommatus	celina	Italy	Sardinia	Ogliastra	Gairo
11-E438	KM459242	Hc22	Polyommatus	celina	Italy	Sardinia	Nuoro	S Foni
11-E547	KM459243	Hc21	Polyommatus	celina	Italy	Sardinia	Olbia-Tempio	Coghinas
11-E567	KM459244	Hc20	Polyommatus	celina	Italy	Sardinia	Olbia-Tempio	NW Ponte Liscia
11-E610	KM459245	Hc20	Polyommatus	celina	Italy	Sardinia	Olbia-Tempio	Conca Verde
11-F130	KM459246	Hc38	Polyommatus	celina	Morocco	Tangier-Tetouan Region	Chaouen	Zinat, 13 km S Tétouan
11-F131	KM459247	Hc1	Polyommatus	celina	Morocco	Tangier-Tetouan Region	Chaouen	Zinat, 13 km S Tétouan
11-F255	KM459248	Hc1	Polyommatus	celina	Morocco	Tangier-Tetouan Region	Chaouen	Jbel Lakraa, Bab Taza
11-F256	KM459249	Hc1	Polyommatus	celina	Morocco	Tangier-Tetouan Region	Chaouen	Jbel Lakraa, Bab Taza
11-F286	KM459250	Hc34	Polyommatus	celina	Morocco	Tangier-Tetouan Region	Chaouen	Jbel Tissouka, Chefchaouen
11-F362	KM459251	Hc34	Polyommatus	celina	Morocco	Tangier-Tetouan Region	Chaouen	5 km E Bab Berret, Bab Bessen Pass
11-F529	KM459252	Hc35	Polyommatus	celina	Morocco	Oriental Region	Figuig	2 km NE Taforalt, the Gorges of Zegzel
11-G084	KM459253	Hc32	Polyommatus	celina	Morocco	Meknes-Tafilalet	Ifrane	Ifrane
11-H550	KM459254	Hc3	Polyommatus	celina	Italy	Sicily	Palermo	San Martino alle Scale, Sicily
11-H596	KM459255	Hc3	Polyommatus	celina	Italy	Sicily	Palermo	Cinisi, Sicily
11-H644	KM459256	Hc34	Polyommatus	celina	Italy	Sicily	Agrigento	Lampedusa Island
11-H645	KM459257	Hc37	Polyommatus	celina	Italy	Sicily	Agrigento	Lampedusa Island
11-H646	KM459258	Hc34	Polyommatus	celina	Italy	Sicily	Agrigento	Lampedusa Island
11-H647	KM459259	Hc2	Polyommatus	celina	Italy	Sicily	Agrigento	Lampedusa Island
11-H648	KM459260	Hc1	Polyommatus	celina	Italy	Sicily	Agrigento	Lampedusa Island
11-H649	KM459261	Hc2	Polyommatus	celina	Italy	Sicily	Agrigento	Lampedusa Island
11-H652	KM459262	Hc1	Polyommatus	celina	Italy	Sicily	Agrigento	Lampedusa Island
11-H678	KM459263	Hc36	Polyommatus	celina	Italy	Sicily	Trapan	Pantelleria Island
11-H679	KM459264	Hc31	Polyommatus	celina	Italy	Sicily	Trapan	Pantelleria Island
11-H680	KM459265	Hc2	Polyommatus	celina	Italy	Sicily	Trapan	Pantelleria Island
11-H683	KM459266	Hc1	Polyommatus	celina	Italy	Sicily	Trapan	Pantelleria Island
11-H685	KM459267	Hc1	Polyommatus	celina	Italy	Sicily	Trapan	Pantelleria Island
11-H725	KM459268	Hc11	Polyommatus	celina	Italy	Sicily	Trapan	Levanzo Island
11-H727	KM459269	Hc3	Polyommatus	celina	Italy	Sicily	Trapan	Levanzo Island
11-H728	KM459270	Hc3	Polyommatus	celina	Italy	Sicily	Trapan	Levanzo Island
11-H729	KM459271	Hc11	Polyommatus	celina	Italy	Sicily	Trapan	Levanzo Island
11-H730	KM459272	Hc11	Polyommatus	celina	Italy	Sicily	Trapan	Levanzo Island
11-H846	KM459273	Hc3	Polyommatus	celina	Italy	Sicily	Messina	Vulcano Island
11-H847	KM459274	Hc8	Polyommatus	celina	Italy	Sicily	Messina	Vulcano Island
11-H848	KM459275	Hc5	Polyommatus	celina	Italy	Sicily	Messina	Vulcano Island
11-H849	KM459276	Hc3	Polyommatus	celina	Italy	Sicily	Messina	Vulcano Island
11-H902	KM459277	Hc11	Polyommatus	celina	Italy	Sicily	Messina	Salina Island
11-H903	KM459278	Hc13	Polyommatus	celina	Italy	Sicily	Messina	Salina Island
11-H904	KM459279	Hc16	Polyommatus	celina	Italy	Sicily	Messina	Salina Island
11-H905	KM459280	Hc11	Polyommatus	celina	Italy	Sicily	Messina	Salina Island
11-H917	KM459281	Hc3	Polyommatus	celina	Italy	Sicily	Messina	Salina Island
11-H958	KM459282	Hc10	Polyommatus	celina	Italy	Sicily	Palermo	Piano Battaglia
11-I052	KM459283	Hc7	Polyommatus	celina	Italy	Sicily	Catania	Etna, Albergo Mareneve
11-I086	KM459284	Hc13	Polyommatus	celina	Italy	Sicily	Catania	Randazzo
11-I455	KM459285	Hc33	Polyommatus	celina	Spain	Andalucía	Granada	Road to Veleta (Sierra Nevada)
12-L164	KM517864	Hc2	Polyommatus	celina	Spain	Andalucía	Granada	Sierra de la Sagra
12-L642	KM459286	Hc1	Polyommatus	celina	Morocco	Tangier-Tétouan	Tangier-Assilah	Jbel Lahbib
12-L799	KM459287	Hc39	Polyommatus	celina	Morocco	Tangier-Tétouan	Tangier-Assilah	Ezzammige
12-M601	KM459288	Hc20	Polyommatus	celina	Spain	Extremadura	Badajoz	Medellín
12-M602	KM517861	x	Polyommatus	celina	Spain	Extremadura	Badajoz	Medellín
12-M686	KM459289	Hc42	Polyommatus	celina	Spain	Castilla-La Mancha	Ciudad Real	Río Jándula, Mestanza
12-M708	KM459290	Hc30	Polyommatus	celina	Spain	Castilla-La Mancha	Ciudad Real	Alrededores San Lorenzo de Calatrava
12-M729	KM459291	Hc1	Polyommatus	celina	Spain	Castilla-La Mancha	Ciudad Real	Arroyo de los Molinillos, Viso del Marqués
12-N204	KM459292	x	Polyommatus	celina	Tunisia	Tunis		Hotel Du Parc, Tunis
12-N574	KM459293	Hc40	Polyommatus	celina	Algeria	M'sila		Maadher Boussaada
12-N603	KM459294	Hc41	Polyommatus	celina	Algeria	Sétif		Djebel Megres
12-N664	KM459295	Hc24	Polyommatus	celina	Spain	Balearic Islands		Algaiarens, Menorca
12-O005	KM459296	Hc25	Polyommatus	celina	Italy	Sardinia	Sassari	Perfugas, Sardinia
12-O007	KM459297	x	Polyommatus	celina	Italy	Sardinia	Sassari	Fertilia, Sardinia
12-O010	KM459298	Hc26	Polyommatus	celina	Italy	Sardinia	Carbonia-Iglesias	Sant'Antioco, Sardinia
12-Q582	KM459299	Hc3	Polyommatus	celina	Italy	Sicily	Catania	Etna, Piano Provenzana
LD-1549	KM459300	Hc63	Polyommatus	celina	Italy	Sardinia	Medio Campidano	Gonnosfanadiga
LD-1571 (Lip1)	JN084677	Hc13	Polyommatus	celina	Italy	Sicily	Messina	Lipari Island
LD-1572 (Lip2)	JN084679	Hc48	Polyommatus	celina	Italy	Sicily	Messina	Lipari Island
LD-183	JN084678	Hc47	Polyommatus	celina	Italy	Sicily	Messina	Messina
LD-186	JN084676	Hc11	Polyommatus	celina	Italy	Sicily	Messina	Messina
LD-2323	KM459301	Hc11	Polyommatus	celina	Italy	Sicily	Agrigento	Lago Arancio
LD-2325	KM459302	Hc11	Polyommatus	celina	Italy	Sicily	Messina	Messina, Faro
LD-2326	KM459303	Hc58	Polyommatus	celina	Italy	Sicily	Palermo	Ustica Island
LD-2327	KM459304	Hc4	Polyommatus	celina	Italy	Sicily	Palermo	Ustica Island
LD-2328	KM459305	Hc61	Polyommatus	celina	Malta	Malta Island		Chadwick lakes
LD-2329	KM459306	Hc60	Polyommatus	celina	Malta	Malta Island		Chadwick lakes
LD-2330	KM459307	Hc59	Polyommatus	celina	Malta	Malta Island		Chadwick lakes
LD-2331	KM459308	Hc54	Polyommatus	celina	Malta	Malta Island		Chadwick lakes
LD-2332	KM459309	Hc62	Polyommatus	celina	Spain	Balearic Islands		Formentera
LD-2333	KM459310	Hc20	Polyommatus	celina	Spain	Balearic Islands		Formentera
LD-2334	KM459311	Hc20	Polyommatus	celina	Spain	Balearic Islands		Ibiza Saint-Augusti
LD-2335	KM459312	Hc20	Polyommatus	celina	Spain	Balearic Islands		Ibiza Saint-Augusti
LD-2336	KM459313	Hc62	Polyommatus	celina	Spain	Balearic Islands		Ibiza Saint-Augusti
LD-2345	KM459314	Hc13	Polyommatus	celina	Italy	Sicily	Messina	Santuario Dinnammare
LD-2396	KM459315	Hc4	Polyommatus	celina	Italy	Sicily	Palermo	Ustica Island
LD-2397	KM459316	Hc3	Polyommatus	celina	Italy	Sicily	Palermo	Ustica Island
LD-2717	KM459317	Hc11	Polyommatus	celina	Malta	Malta Island		Naxxar
LD-2728	KM459318	Hc16	Polyommatus	celina	Malta	Malta Island		Mosta
LD-2729	KM459319	Hc15	Polyommatus	celina	Malta	Malta Island		Mosta
LD-2730	KM459320	Hc16	Polyommatus	celina	Malta	Malta Island		Mosta
	AY556968	x	Polyommatus	celina	Morocco	Marrakech-Tensift-El Haouz	Marrakesh	Oukaimeden
	FJ428805	x	Polyommatus	celina	Morocco	Souss-Massa-Draa	Ouarzazate	Tafraout
	GU377278	x	Polyommatus	celina	Tunisia	Monastir		Mahdia
	GU559739	Hc35	Polyommatus	celina	Morocco	Meknes-Tafilalet Region	Khenifra	Col du Zad, S. Timahdite
	GU559740	x	Polyommatus	celina	Morocco	Marrakech-Tensift-El Haouz	Marrakesh	Oukaimeden
	GU559742	Hc36	Polyommatus	celina	Morocco	Souss-Massa-Draa	Ouarzazate	Tizi-n-Tarakatine, E Tafraoute
	GU559745	x	Polyommatus	celina	Morocco	Marrakech-Tensift-El Haouz	Marrakech	Tourchte
	GU559746	x	Polyommatus	celina	Morocco	Marrakech-Tensift-El Haouz	Marrakesh	Oukaimeden
06-G433	KM459323	Hi16	Polyommatus	icarus	Spain	Catalunya	Barcelona	Can Rovira, El Brull, Osona
06-G507	KM459324	Hi1	Polyommatus	icarus	Spain	Aragón	Huesca	Sierra de Alcubierre
06-K697	KM459325	Hi2	Polyommatus	icarus	Spain	Andalucía	Granada	Guillimona, La Sagra, Huéscar
06-K698	KM459326	x	Polyommatus	icarus	Spain	Andalucía	Granada	Guillimona, La Sagra, Huéscar
06-K699	KM459327	Hi2	Polyommatus	icarus	Spain	Andalucía	Granada	Guillimona, La Sagra, Huéscar
07-C463	KM459328	Hi1	Polyommatus	icarus	Spain	Catalunya	Barcelona	UAB campus, BMS transect, Bellaterra
07-C552	JN084693	Hi17	Polyommatus	icarus	Germany	Hessen	Giessen	Hungen Steinheim
07-C623	KM459329	Hi2	Polyommatus	icarus	Spain	Catalunya	Girona	Meranges, La Cerdanya
07-D812	JN084700	Hi13	Polyommatus	icarus	Italy	Lazio	Roma	Ostia Antica
07-D864	KM459330	Hi1	Polyommatus	icarus	Italy	Lazio	Frosinone	Filettino, Monti Simbruini
07-D884	JN084705	Hi25	Polyommatus	icarus	Italy	Lazio	Roma	Carpineto Romano, Monti Lepini
07-D899	KM459331	Hi1	Polyommatus	icarus	Italy	Calabria	Reggio Calabria	Serra del Prete, Mont Pollino
07-E051	KM459332	Hi1	Polyommatus	icarus	Italy	Calabria	Cosenza	P.N. La Sila
07-E062	JN084702	Hi21	Polyommatus	icarus	Italy	Basilicata	Potenza	Monte Sirino, Potenza
07-E207	JN084703	Hi22	Polyommatus	icarus	Italy	Aosta	Valle d'Aosta	Ozein-Visyes, Cogne Valley
07-F062	KM459333	Hi1	Polyommatus	icarus	Spain	Valencia	Castellón	10 km S. of Morella
08-H232	KM459334	Hi1	Polyommatus	icarus	Spain	Catalunya	Barcelona	UAB Campus, Bellaterra, Vallès Occidental
08-H255	KM459335	Hi1	Polyommatus	icarus	Spain	Aragón	Huesca	Mequinenza
08-H394	KM459336	Hi14	Polyommatus	icarus	Spain	Valencia	Valencia	Llíria
08-H410	KM459337	Hi1	Polyommatus	icarus	Spain	Madrid	Madrid	Cantoblanco
08-H434	KM459338	Hi1	Polyommatus	icarus	Spain	Madrid	Madrid	Campo Real
08-H592	KM459339	Hi1	Polyommatus	icarus	Spain	Castilla-La Mancha	Guadalajara	Gualda, La Alcarria
08-J127	KM459340	Hi1	Polyommatus	icarus	Portugal	Trás-os-Montes	Vila Real	Seculca, Beça, Boticas
08-J150	KM459341	Hi1	Polyommatus	icarus	Portugal	Trás-os-Montes	Vila Real	Ponte Pedrinha, Beça, Boticas
08-J199	KM459342	Hi1	Polyommatus	icarus	Portugal	Trás-os-Montes	Vila Real	Serra do Larouco (turfeira N), Padornelos, Montalegre
08-J899	KM459343	x	Polyommatus	icarus	Spain	Castilla y León	León	Vega de Espinareda
08-J960	JN084689	Hi18	Polyommatus	icarus	Spain	Andalucía	Granada	Fuente Albergue de San Francisco, Güejar Sierra
08-J962	KM459344	Hi18	Polyommatus	icarus	Spain	Andalucía	Granada	Fuente Albergue de San Francisco, Güejar Sierra
08-J968	KM459345	Hi18	Polyommatus	icarus	Spain	Andalucía	Granada	Acceso Veleta, Monachil
08-L092	KM459346	Hi1	Polyommatus	icarus	Spain	Aragón	Teruel	Ruta de la Sima, El Vallecillo
08-L276	KM459347	Hi1	Polyommatus	icarus	Spain	Valencia	Castellón	Mas de Cap del Pla a Mas del Pont, Vistabella del Maestrazgo
08-L281	JN084687	Hi28	Polyommatus	icarus	Spain	Valencia	Alicante	Los Collados - Benimaurell, Vall de Laguart
08-L473	KM459348	Hi2	Polyommatus	icarus	Spain	Catalunya	Lleida	Ivars de Noguera
08-M674	KM459349	Hi1	Polyommatus	icarus	Spain	Catalunya	Tarragona	Serra Major, Morera de Montsant, Priorat
08-P076	KM459350	Hi2	Polyommatus	icarus	Spain	Catalunya	Girona	Torrent de Ridolaina, Cerdanya
08-P209	KM459351	Hi2	Polyommatus	icarus	France	Languedoc-Roussillon	Pyrenees Orientales	Cortvassill
08-P416	JN084704	Hi23	Polyommatus	icarus	Spain	Castilla y León	León	Burón, Picos de Europa
08-P653	KM459352	Hi2	Polyommatus	icarus	Spain	Asturias	Cantabria	Valle (Valle-Zurea), Lena
08-R025	KM459353	Hi1	Polyommatus	icarus	Spain	Valencia	Valencia	Sant Vicent, Llíria
08-R458	KM459354	Hi2	Polyommatus	icarus	Spain	Galicia	La Coruña	Padrón, Picaraña-Río Tinto
08-R488	KM459355	Hi27	Polyommatus	icarus	Spain	Galicia	Pontevedra	Tui, Río Louro-Magdalena
08-R537	KM459356	Hi13	Polyommatus	icarus	Italy	Calabria	Reggio di Calabria	Gioia Tauro
09-T515	JN084701	Hi1	Polyommatus	icarus	France	Corsica	Corse-du-Sud	Bonifacio
09-T559	JN084706	Hi24	Polyommatus	icarus	Italy	Campania	Napoli	Capri Island
09-T560	KM459357	Hi1	Polyommatus	icarus	Italy	Campania	Napoli	Capri Island
09-T572	KM459358	Hi1	Polyommatus	icarus	Italy	Tuscany	Livorno	Monte Perone, Elba Island
09-V243	KM459359	Hi1	Polyommatus	icarus	France	Provence-Alpes-Cote d'Azur	Var	Domaine de la chasse de Puits de Rians
09-V396	KM459360	Hi2	Polyommatus	icarus	Spain	Catalunya	Tarragona	Delta de l'Ebre, La Tancada, Montsià
09-V446	KM459361	Hi18	Polyommatus	icarus	Spain	Andalucía	Granada	San Juan (Sierra Nevada)
09-V486	JN084707	Hi2	Polyommatus	icarus	Spain	Andalucía	Granada	Sierra de la Sagra
09-V488	KM459362	Hi2	Polyommatus	icarus	Spain	Andalucía	Granada	Sierra de la Sagra
09-V902	JN084699	Hi26	Polyommatus	icarus	Spain	Andalucía	Granada	Sierra de la Sagra
09-V905	KM459363	Hi2	Polyommatus	icarus	Spain	Andalucía	Granada	Sierra de la Sagra
09-V907	KM459364	Hi2	Polyommatus	icarus	Spain	Andalucía	Granada	Sierra de la Sagra
09-V941	KM459365	Hi26	Polyommatus	icarus	Spain	Andalucía	Granada	Sierra de la Sagra
09-X205	KM459366	Hi16	Polyommatus	icarus	France	Provence	Alpes-de-Haute-Provence	Oraison
09-X210	KM459367	Hi2	Polyommatus	icarus	France	Provence	Alpes-de-Haute-Provence	Oraison
09-X222	JN084688	Hi20	Polyommatus	icarus	France	Provence-Alpes-Cote d'Azur	Vaucluse	Sault
09-X260	JN084698	Hi16	Polyommatus	icarus	France	Provence-Alpes-Cote d'Azur	Vaucluse	Bedoine
09-X366	KM459368	Hi26	Polyommatus	icarus	Spain	Andalucía	Granada	Sierra de la Sagra
09-X370	KM459369	Hi26	Polyommatus	icarus	Spain	Andalucía	Granada	Sierra de la Sagra
09-X371	KM459370	Hi2	Polyommatus	icarus	Spain	Andalucía	Granada	Sierra de la Sagra
09-X372	KM459371	Hi26	Polyommatus	icarus	Spain	Andalucía	Granada	Sierra de la Sagra
09-X373	KM459372	Hi26	Polyommatus	icarus	Spain	Andalucía	Granada	Sierra de la Sagra
09-X374	KM459373	Hi26	Polyommatus	icarus	Spain	Andalucía	Granada	Sierra de la Sagra
09-X521	KM459374	Hi1	Polyommatus	icarus	Spain	Aragón	Teruel	2 km NW El Vallecillo
09-X800	KM459375	Hi1	Polyommatus	icarus	Italy	Tuscany	Livorno	Fiorentina, Piombino
10-A444	KM459376	Hi12	Polyommatus	icarus	France	Provence-Alpes-Cote d'Azur	Bouches-du-Rhone	Pelissanne, A7 km240
10-A841	KM459377	Hi2	Polyommatus	icarus	Spain	Catalunya	Tarragona	Roquetes-Mont Caro, Ports de Tortosa
10-B458	KM459378	Hi31	Polyommatus	icarus	Croatia	Lika	Lika-Senj	Pećani
10-B514	KM459379	Hi1	Polyommatus	icarus	Spain	Catalunya	Tarragona	Roquetes-Fredes, Ports de Tortosa
10-B623	KM517834	x	Polyommatus	icarus	France	Provence-Alpes-Cote d'Azur	Var	Domaine de la chasse de Puits de Rians
10-C177	KM517843	Hi32	Polyommatus	icarus	France	Languedoc-Roussillon	Aude	Portel des Corbières
10-C178	KM517840	Hi16	Polyommatus	icarus	France	Languedoc-Roussillon	Aude	Portel des Corbières
10-C180	KM459380	Hi1	Polyommatus	icarus	France	Languedoc-Roussillon	Aude	Portel des Corbières
10-C439	KM459381	Hi1	Polyommatus	icarus	Italy	Tuscany	Livorno	San Piero, Elba Island
10-C440	KM459382	Hi1	Polyommatus	icarus	Italy	Tuscany	Livorno	San Piero, Elba Island
10-C500	KM459383	Hi11	Polyommatus	icarus	Italy	Liguria	Imperia	Passo della Teglia
10-C501	KM459384	Hi1	Polyommatus	icarus	Italy	Tuscany	Siena	San Giovanni d'Asso
10-C505	KM459385	Hi1	Polyommatus	icarus	Italy	Tuscany	Prato	Monte Calvana
10-C507	KM459386	Hi16	Polyommatus	icarus	Italy	Liguria	Imperia	San Bartolomeo
11-E016	KM459387	Hi19	Polyommatus	icarus	Spain	Valencia	Alicante	Font de l'Arbre, Serra d'Aitana
11-E685	KM459388	Hi1	Polyommatus	icarus	France	Corsica	Corse-du-Sud	Bonifacio
11-E686	KM459389	Hi10	Polyommatus	icarus	France	Corsica	Corse-du-Sud	Bonifacio
11-E763	KM459390	Hi10	Polyommatus	icarus	France	Corsica	Corse-du-Sud	E Quenza
11-E830	KM459391	Hi9	Polyommatus	icarus	France	Corsica	Corse-du-Sud	NE Palneca
11-E853	KM459392	Hi8	Polyommatus	icarus	France	Corsica	Haute-Corse	SW Ghisoni
11-E854	KM459393	Hi1	Polyommatus	icarus	France	Corsica	Haute-Corse	SW Ghisoni
11-E865	KM459394	Hi1	Polyommatus	icarus	France	Corsica	Haute-Corse	L'Inzeca
11-E873	KM459395	Hi7	Polyommatus	icarus	France	Corsica	Haute-Corse	N Pietroso
11-E884	KM459396	Hi1	Polyommatus	icarus	France	Corsica	Haute-Corse	W Corte
11-E885	KM459397	Hi1	Polyommatus	icarus	France	Corsica	Haute-Corse	W Corte
11-I149	KM459398	Hi1	Polyommatus	icarus	Italy	Calabria	Reggio Calabria	San Luca
11-I180	KM459399	Hi6	Polyommatus	icarus	Italy	Calabria	Reggio Calabria	Scilla
11-I239	KM459400	Hi1	Polyommatus	icarus	Italy	Calabria	Reggio Calabria	Pollino, Piano Ruggio
11-I332	KM459401	Hi1	Polyommatus	icarus	Italy	Tuscany	Livorno	Pianosa Island
11-I333	KM459402	Hi1	Polyommatus	icarus	Italy	Tuscany	Livorno	Pianosa Island
11-I334	KM459403	Hi1	Polyommatus	icarus	Italy	Tuscany	Livorno	Pianosa Island
11-I335	KM459404	Hi1	Polyommatus	icarus	Italy	Tuscany	Livorno	Pianosa Island
11-I336	KM459405	Hi1	Polyommatus	icarus	Italy	Tuscany	Livorno	Pianosa Island
11-I382	KM459406	Hi1	Polyommatus	icarus	Italy	Tuscany	Livorno	Monte Argentario
11-I383	KM459407	x	Polyommatus	icarus	Italy	Tuscany	Livorno	Monte Argentario
11-I384	KM459408	Hi15	Polyommatus	icarus	Italy	Tuscany	Livorno	Monte Argentario
11-I453	KM459409	Hi18	Polyommatus	icarus	Spain	Andalucía	Granada	Road to Veleta (Sierra Nevada)
11-I454	KM459410	Hi18	Polyommatus	icarus	Spain	Andalucía	Granada	Road to Veleta (Sierra Nevada)
11-I456	KM459411	Hi18	Polyommatus	icarus	Spain	Andalucía	Granada	Road to Veleta (Sierra Nevada)
11-I457	KM459412	Hi18	Polyommatus	icarus	Spain	Andalucía	Granada	Road to Veleta (Sierra Nevada)
11-I458	KM459413	Hi18	Polyommatus	icarus	Spain	Andalucía	Granada	Road to Veleta (Sierra Nevada)
11-J219	KM459414	Hi20	Polyommatus	icarus	France	Provence-Alpes-Cote d'Azur	Hautes-Alpes	Piste Sky Laye
11-J568	KM459415	Hi1	Polyommatus	icarus	Italy	Tuscany	Livorno	East Island, Monserrato, Elba Island
11-J569	KM459416	Hi1	Polyommatus	icarus	Italy	Tuscany	Livorno	East Island, Monserrato, Elba Island
11-J575	KM459417	Hi1	Polyommatus	icarus	Italy	Campania	Napoli	Ischia Island
11-J576	KM459418	Hi1	Polyommatus	icarus	Italy	Campania	Napoli	Ischia Island
11-J577	KM459419	Hi1	Polyommatus	icarus	Italy	Campania	Napoli	Ischia Island
11-J578	KM459420	Hi1	Polyommatus	icarus	Italy	Tuscany	Livorno	Argentario
11-J579	KM459421	Hi1	Polyommatus	icarus	Italy	Tuscany	Livorno	Argentario
11-Y001	KM459422	Hi17	Polyommatus	icarus	Italy	Liguria	Savona	Alpicella
11-Y003	KM459423	Hi5	Polyommatus	icarus	Italy	Tuscany	Livorno	Campiglia Marittina
12-L141	KM517859	x	Polyommatus	icarus	Spain	Castilla y León	Burgos	Huerta del Rey
12-L143	KM517851	Hi1	Polyommatus	icarus	Spain	Castilla y León	Segovia	Río Pirón, Sierra de Guadarrama
12-L153	KM517856	Hi1	Polyommatus	icarus	Spain	La Rioja	La Rioja	Valdevigas-Enciso
12-L159	KM517862	x	Polyommatus	icarus	Spain	La Rioja	La Rioja	Sierra de Alcarama, Valdemadera
12-M687	KM517852	Hi1	Polyommatus	icarus	Spain	Castilla-La Mancha	Ciudad Real	Río Jándula, Mestanza
12-O000	KM459424	Hi10	Polyommatus	icarus	France	Corsica	Corse-du-Sud	Appietto, Corsica
12-O002	KM459425	Hi1	Polyommatus	icarus	France	Corsica	Corse-du-Sud	Tavera, Corsica
12-O004	KM459426	Hi1	Polyommatus	icarus	France	Corsica	Corse-du-Sud	Tizzano, Corsica
12-O601	KM459427	Hi15	Polyommatus	icarus	France	Languedoc-Roussillon	Herault	Montbazin
12-O603	KM459428	Hi2	Polyommatus	icarus	France	Provence-Alpes-Cote d'Azur	Hyeres Islands	Levant Island
12-O605	KM459429	Hi1	Polyommatus	icarus	France	Provence-Alpes-Cote d'Azur	Alpes-Maritimes	Boréon
12-Q578	KM459430	Hi1	Polyommatus	icarus	Italy	Abruzzi	L`Aquila	Gran Sasso, Campo Imperatore
12-Q586	KM459431	Hi4	Polyommatus	icarus	Italy	Lazio	Latina	Aurunci, Monte S. Angelo
130711PX19	KM517858	Hi2	Polyommatus	icarus	Spain	Asturias	Asturias	Río Muniellos, Cangas del Narcea
130711PX33	KM517857	Hi3	Polyommatus	icarus	Spain	Asturias	Asturias	Casa de la Luz, Degaña
13-S619	KM459322	Hi1	Polyommatus	icarus	Italy	Tuscany	Livorno	Capraia Island
13-S620	KM459321	Hi1	Polyommatus	icarus	Italy	Tuscany	Livorno	Capraia Island
13-S621	KM459439	Hi33	Polyommatus	icarus	Italy	Tuscany	Livorno	Capraia Island
LD-1550	KM459432	Hi1	Polyommatus	icarus	France	Corsica	Haute-Corse	Cervione
LD-1552	KM459433	Hi1	Polyommatus	icarus	France	Corsica	Corse-du-Sud	Col de Vergiu
LD-2321	KM459434	Hi1	Polyommatus	icarus	Italy	Campania	Napoli	Monte Epomeo, Ischia Island
LD-2322	KM459435	Hi1	Polyommatus	icarus	Italy	Campania	Napoli	Monte Epomeo, Ischia Island
LD-2371	KM459436	Hi1	Polyommatus	icarus	Italy	Calabria	Reggio Calabria	Reggio Calabria dint
LD-292	KM459437	Hi1	Polyommatus	icarus	Italy	Calabria	Reggio Calabria	Aspromonte, San Luca
LD-385	X678166	Hi1	Polyommatus	icarus	France	Corsica	Haute-Corse	dint. Pietralba
LD-479	KM459438	Hi30	Polyommatus	icarus	France	Corsica	Haute-Corse	dint. Corte
	AY556949	Hi29	Polyommatus	icarus	Spain	Castilla y León	Burgos	Ubierna
	EU597139	x	Polyommatus	icarus	Italy	Trentino-Alto Adige/Suedtirol	Trentino	near Trento
