# Supplementary material for: Why Do Cryptic Species Tend Not to Co-Occur? A Case Study on Two Cryptic Pairs of Butterflies
Source: PLoS One. 2015 Feb 18;10(2):e0117802. doi: 10.1371/journal.pone.0117802 (PMC4334660; doi:10.1371/journal.pone.0117802)
Supplement: S2 Table — (XLSX) [file pone.0117802.s008.xlsx]

## Sheet: Hoja1
Hostplant of P. celina	Date collected	Locality data	State~ Province	Country	Elevation	Observation	Observer
Lotus sp.	01.IX.2010	Tao, Lanzarote	Canary Islands	Spain	260	Multiple ovipositions	R. Vila
Ononis sp.	25.VI.2011	Jbel Lakraa, Bab Taza	Rif Mountains	Morocco	1500	Multiple ovipositions	R. Vila
Ononis pseudoserotina	25.VI.2011	Jbel Lakraa, Bab Taza	Rif Mountains	Morocco	1500	Multiple ovipositions	R. Vila
Ononis ramosissima	08.VII.2012	Sa Talaiassa de Sant Josep, Ibiza	Balearic Islands	Spain	300	Multiple ovipositions	R. Vila
Lotus corniculatus	05.VII.2012	Alcúdia, Mallorca	Balearic Islands	Spain	20	Multiple ovipositions	R. Vila
Lotus cytisoides	25.VII.2012	Algaiarens, Menorca	Balearic Islands	Spain	10	Multiple ovipositions	R. Vila
Medicago marina	25.VII.2012	Algaiarens, Menorca	Balearic Islands	Spain	10	Multiple ovipositions	R. Vila
Medicago lupulina	02.VI.2013	Embassament de Cúber, Serra de Tramuntana, Mallorca	Balearic Islands	Spain	750	Multiple ovipositions	R. Vila
Ononis sp.	06.VII.2013	Hotel la Forêt, Ain Draham	Jendouba	Tunisia	620	Multiple ovipositions	R. Vila
Trifolium sp.	06.VII.2013	Beni M'Tir	Jendouba	Tunisia	580	Multiple ovipositions	R. Vila
